# Supplementary material for: Prevotella species in the human gut is primarily comprised of Prevotella copri, Prevotella stercorea and related lineages
Source: Sci Rep. 2022 May 31;12:9055. doi: 10.1038/s41598-022-12721-4 (PMC9156738; doi:10.1038/s41598-022-12721-4)
Supplement: Supplementary file 2 — Supplementary Tables. [file 41598_2022_12721_MOESM2_ESM.xlsx]

## Sheet: Supplementary table legends
Table S1. Publicly available human gut metagenomes used in this study
Table S2. Number of Prevotella metagenome assembled genomes included in this study
Table S3. Quality estimates and inferred taxonomy of metagenome-assembled genomes used in this study.
Table S4. Relative abundance and prevalence of Prevotella species in the human gut
Table S5. Relative abundance of Prevotella copri, Prevotella stercorea and closely related species in the human gut
Table S6. Average copies of KEGG orthologies (KO) detected in the genomes of Prevotella copri, Prevotella stercorea and related species
Table S7. Average copies of carbohydrate active enzymes (CAZys) detected in the genomes of Prevotella copri, Prevotella stercorea and related species
Table S8. PERMANOVA results of dietary patterns among ethnic groups and rural/urban status in the Yunnan cohort
Table S9. Associations between food item and ethnic group assessed using generalised linear models and adjusted for false discovery rate

## Sheet: Table S1 - public studies
Table S1. Publicly available human gut metagenomes used in this study
Publication	Publication title	Country/region	number of samples
Feng et al., 2015	Gut microbiome development along the colorectal adenoma–carcinoma sequence	Austria	63
Li et al., 2014	An integrated catalog of reference genes in the human gut microbiome	Denmark	474
Pehrsson et al., 2016	Interconnected microbiomes and resistomes in low-income human habitats	El Salvador	114
Brito et al., 2016	Mobile genes in the human microbiome are structured from global to individual scales	Fiji	138
Zeller et al., 2014	Potential of fecal microbiota for early-stage detection of colorectal cancer	France	61
Yeoh et al., 2020	Southern Chinese populations harbour non-nucleatum Fusobacteria possessing homologues of the colorectal cancer-associated FadA virulence factor	Hong Kong	547
Zeevi et al., 2015	Personalized Nutrition by Prediction of Glycemic Responses	Israel	150
Yachida et al., 2019	Metagenomic and metabolomic analyses reveal distinct stage-specific phenotypes of the gut microbiota in colorectal cancer	Japan	236
Pehrsson et al., 2016	Interconnected microbiomes and resistomes in low-income human habitats	Lima (Peru)	77
Liu et al., 2016	Unique Features of Ethnic Mongolian Gut Microbiome revealed by metagenomic analysis	Mongolia	110
Li et al., 2014	An integrated catalog of reference genes in the human gut microbiome	Spain	378
Bäckhed et al., 2015	Dynamics and Stabilization of the Human Gut Microbiome during the First Year of Life	Sweden	100
Li et al., 2017	Gut microbiota dysbiosis contributes to the development of hypertension	Tangshan (China)	196
Rampelli et al., 2015	Metagenome Sequencing of the Hadza Hunter-Gatherer Gut Microbiota	Tanzania	27
Smits et al., 2017	Seasonal cycling in the gut microbiome of the Hadza hunter-gatherers of Tanzania	Tanzania	40
Mehta et al., 2018	Stability of the human faecal microbiome in a cohort of adult men	USA	308
The Human Microbiome Project Consortium, 2012	Structure, function and diversity of the healthy human microbiome	USA	50
Sun et al., 2021	Population-Level Configurations of Gut Mycobiome Across 6 Ethnicities in Urban and Rural China	Yunnan (China)	881
Qin et al., 2014	Alterations of the human gut microbiome in liver cirrhosis	Zhejiang (China)	145
sampleID	country/region	Publication	publication title
31009	Austria	Feng et al., 2015	Gut microbiome development along the colorectal adenoma–carcinoma sequence
31021	Austria	Feng et al., 2015	Gut microbiome development along the colorectal adenoma–carcinoma sequence
31071	Austria	Feng et al., 2015	Gut microbiome development along the colorectal adenoma–carcinoma sequence
31112	Austria	Feng et al., 2015	Gut microbiome development along the colorectal adenoma–carcinoma sequence
31129	Austria	Feng et al., 2015	Gut microbiome development along the colorectal adenoma–carcinoma sequence
31160	Austria	Feng et al., 2015	Gut microbiome development along the colorectal adenoma–carcinoma sequence
31219	Austria	Feng et al., 2015	Gut microbiome development along the colorectal adenoma–carcinoma sequence
31232	Austria	Feng et al., 2015	Gut microbiome development along the colorectal adenoma–carcinoma sequence
31236	Austria	Feng et al., 2015	Gut microbiome development along the colorectal adenoma–carcinoma sequence
31267	Austria	Feng et al., 2015	Gut microbiome development along the colorectal adenoma–carcinoma sequence
31300	Austria	Feng et al., 2015	Gut microbiome development along the colorectal adenoma–carcinoma sequence
31328	Austria	Feng et al., 2015	Gut microbiome development along the colorectal adenoma–carcinoma sequence
31333	Austria	Feng et al., 2015	Gut microbiome development along the colorectal adenoma–carcinoma sequence
31343	Austria	Feng et al., 2015	Gut microbiome development along the colorectal adenoma–carcinoma sequence
31360	Austria	Feng et al., 2015	Gut microbiome development along the colorectal adenoma–carcinoma sequence
31379	Austria	Feng et al., 2015	Gut microbiome development along the colorectal adenoma–carcinoma sequence
31416	Austria	Feng et al., 2015	Gut microbiome development along the colorectal adenoma–carcinoma sequence
31428	Austria	Feng et al., 2015	Gut microbiome development along the colorectal adenoma–carcinoma sequence
31450	Austria	Feng et al., 2015	Gut microbiome development along the colorectal adenoma–carcinoma sequence
31452	Austria	Feng et al., 2015	Gut microbiome development along the colorectal adenoma–carcinoma sequence
31512	Austria	Feng et al., 2015	Gut microbiome development along the colorectal adenoma–carcinoma sequence
31519	Austria	Feng et al., 2015	Gut microbiome development along the colorectal adenoma–carcinoma sequence
31537	Austria	Feng et al., 2015	Gut microbiome development along the colorectal adenoma–carcinoma sequence
31557	Austria	Feng et al., 2015	Gut microbiome development along the colorectal adenoma–carcinoma sequence
31600	Austria	Feng et al., 2015	Gut microbiome development along the colorectal adenoma–carcinoma sequence
31637	Austria	Feng et al., 2015	Gut microbiome development along the colorectal adenoma–carcinoma sequence
31700	Austria	Feng et al., 2015	Gut microbiome development along the colorectal adenoma–carcinoma sequence
31711	Austria	Feng et al., 2015	Gut microbiome development along the colorectal adenoma–carcinoma sequence
31714	Austria	Feng et al., 2015	Gut microbiome development along the colorectal adenoma–carcinoma sequence
31723	Austria	Feng et al., 2015	Gut microbiome development along the colorectal adenoma–carcinoma sequence
31749	Austria	Feng et al., 2015	Gut microbiome development along the colorectal adenoma–carcinoma sequence
31750	Austria	Feng et al., 2015	Gut microbiome development along the colorectal adenoma–carcinoma sequence
31766	Austria	Feng et al., 2015	Gut microbiome development along the colorectal adenoma–carcinoma sequence
530002	Austria	Feng et al., 2015	Gut microbiome development along the colorectal adenoma–carcinoma sequence
530050	Austria	Feng et al., 2015	Gut microbiome development along the colorectal adenoma–carcinoma sequence
530055	Austria	Feng et al., 2015	Gut microbiome development along the colorectal adenoma–carcinoma sequence
530074	Austria	Feng et al., 2015	Gut microbiome development along the colorectal adenoma–carcinoma sequence
530075	Austria	Feng et al., 2015	Gut microbiome development along the colorectal adenoma–carcinoma sequence
530119	Austria	Feng et al., 2015	Gut microbiome development along the colorectal adenoma–carcinoma sequence
530154	Austria	Feng et al., 2015	Gut microbiome development along the colorectal adenoma–carcinoma sequence
530163	Austria	Feng et al., 2015	Gut microbiome development along the colorectal adenoma–carcinoma sequence
530167	Austria	Feng et al., 2015	Gut microbiome development along the colorectal adenoma–carcinoma sequence
530177	Austria	Feng et al., 2015	Gut microbiome development along the colorectal adenoma–carcinoma sequence
530215	Austria	Feng et al., 2015	Gut microbiome development along the colorectal adenoma–carcinoma sequence
530227	Austria	Feng et al., 2015	Gut microbiome development along the colorectal adenoma–carcinoma sequence
530251	Austria	Feng et al., 2015	Gut microbiome development along the colorectal adenoma–carcinoma sequence
530258	Austria	Feng et al., 2015	Gut microbiome development along the colorectal adenoma–carcinoma sequence
530295	Austria	Feng et al., 2015	Gut microbiome development along the colorectal adenoma–carcinoma sequence
530315	Austria	Feng et al., 2015	Gut microbiome development along the colorectal adenoma–carcinoma sequence
530331	Austria	Feng et al., 2015	Gut microbiome development along the colorectal adenoma–carcinoma sequence
530364	Austria	Feng et al., 2015	Gut microbiome development along the colorectal adenoma–carcinoma sequence
530368	Austria	Feng et al., 2015	Gut microbiome development along the colorectal adenoma–carcinoma sequence
530394	Austria	Feng et al., 2015	Gut microbiome development along the colorectal adenoma–carcinoma sequence
530444	Austria	Feng et al., 2015	Gut microbiome development along the colorectal adenoma–carcinoma sequence
530451	Austria	Feng et al., 2015	Gut microbiome development along the colorectal adenoma–carcinoma sequence
531414	Austria	Feng et al., 2015	Gut microbiome development along the colorectal adenoma–carcinoma sequence
531424	Austria	Feng et al., 2015	Gut microbiome development along the colorectal adenoma–carcinoma sequence
532749	Austria	Feng et al., 2015	Gut microbiome development along the colorectal adenoma–carcinoma sequence
532779	Austria	Feng et al., 2015	Gut microbiome development along the colorectal adenoma–carcinoma sequence
532796	Austria	Feng et al., 2015	Gut microbiome development along the colorectal adenoma–carcinoma sequence
532802	Austria	Feng et al., 2015	Gut microbiome development along the colorectal adenoma–carcinoma sequence
532826	Austria	Feng et al., 2015	Gut microbiome development along the colorectal adenoma–carcinoma sequence
532915	Austria	Feng et al., 2015	Gut microbiome development along the colorectal adenoma–carcinoma sequence
ERR209055	Denmark	Li et al., 2014	An integrated catalog of reference genes in the human gut microbiome
ERR209056	Denmark	Li et al., 2014	An integrated catalog of reference genes in the human gut microbiome
ERR209057	Denmark	Li et al., 2014	An integrated catalog of reference genes in the human gut microbiome
ERR209058	Denmark	Li et al., 2014	An integrated catalog of reference genes in the human gut microbiome
ERR209059	Denmark	Li et al., 2014	An integrated catalog of reference genes in the human gut microbiome
ERR209060	Denmark	Li et al., 2014	An integrated catalog of reference genes in the human gut microbiome
ERR209061	Denmark	Li et al., 2014	An integrated catalog of reference genes in the human gut microbiome
ERR209062	Denmark	Li et al., 2014	An integrated catalog of reference genes in the human gut microbiome
ERR209063	Denmark	Li et al., 2014	An integrated catalog of reference genes in the human gut microbiome
ERR209064	Denmark	Li et al., 2014	An integrated catalog of reference genes in the human gut microbiome
ERR209065	Denmark	Li et al., 2014	An integrated catalog of reference genes in the human gut microbiome
ERR209066	Denmark	Li et al., 2014	An integrated catalog of reference genes in the human gut microbiome
ERR209067	Denmark	Li et al., 2014	An integrated catalog of reference genes in the human gut microbiome
ERR209068	Denmark	Li et al., 2014	An integrated catalog of reference genes in the human gut microbiome
ERR209069	Denmark	Li et al., 2014	An integrated catalog of reference genes in the human gut microbiome
ERR209070	Denmark	Li et al., 2014	An integrated catalog of reference genes in the human gut microbiome
ERR209071	Denmark	Li et al., 2014	An integrated catalog of reference genes in the human gut microbiome
ERR209072	Denmark	Li et al., 2014	An integrated catalog of reference genes in the human gut microbiome
ERR209073	Denmark	Li et al., 2014	An integrated catalog of reference genes in the human gut microbiome
ERR209074	Denmark	Li et al., 2014	An integrated catalog of reference genes in the human gut microbiome
ERR209075	Denmark	Li et al., 2014	An integrated catalog of reference genes in the human gut microbiome
ERR209076	Denmark	Li et al., 2014	An integrated catalog of reference genes in the human gut microbiome
ERR209077	Denmark	Li et al., 2014	An integrated catalog of reference genes in the human gut microbiome
ERR209078	Denmark	Li et al., 2014	An integrated catalog of reference genes in the human gut microbiome
ERR209079	Denmark	Li et al., 2014	An integrated catalog of reference genes in the human gut microbiome
ERR209080	Denmark	Li et al., 2014	An integrated catalog of reference genes in the human gut microbiome
ERR209081	Denmark	Li et al., 2014	An integrated catalog of reference genes in the human gut microbiome
ERR209082	Denmark	Li et al., 2014	An integrated catalog of reference genes in the human gut microbiome
ERR209083	Denmark	Li et al., 2014	An integrated catalog of reference genes in the human gut microbiome
ERR209084	Denmark	Li et al., 2014	An integrated catalog of reference genes in the human gut microbiome
ERR209085	Denmark	Li et al., 2014	An integrated catalog of reference genes in the human gut microbiome
ERR209086	Denmark	Li et al., 2014	An integrated catalog of reference genes in the human gut microbiome
ERR209087	Denmark	Li et al., 2014	An integrated catalog of reference genes in the human gut microbiome
ERR209088	Denmark	Li et al., 2014	An integrated catalog of reference genes in the human gut microbiome
ERR209089	Denmark	Li et al., 2014	An integrated catalog of reference genes in the human gut microbiome
ERR209090	Denmark	Li et al., 2014	An integrated catalog of reference genes in the human gut microbiome
ERR209091	Denmark	Li et al., 2014	An integrated catalog of reference genes in the human gut microbiome
ERR209092	Denmark	Li et al., 2014	An integrated catalog of reference genes in the human gut microbiome
ERR209093	Denmark	Li et al., 2014	An integrated catalog of reference genes in the human gut microbiome
ERR209094	Denmark	Li et al., 2014	An integrated catalog of reference genes in the human gut microbiome
ERR209095	Denmark	Li et al., 2014	An integrated catalog of reference genes in the human gut microbiome
ERR209096	Denmark	Li et al., 2014	An integrated catalog of reference genes in the human gut microbiome
ERR209097	Denmark	Li et al., 2014	An integrated catalog of reference genes in the human gut microbiome
ERR209098	Denmark	Li et al., 2014	An integrated catalog of reference genes in the human gut microbiome
ERR209099	Denmark	Li et al., 2014	An integrated catalog of reference genes in the human gut microbiome
ERR209100	Denmark	Li et al., 2014	An integrated catalog of reference genes in the human gut microbiome
ERR209101	Denmark	Li et al., 2014	An integrated catalog of reference genes in the human gut microbiome
ERR209102	Denmark	Li et al., 2014	An integrated catalog of reference genes in the human gut microbiome
ERR209103	Denmark	Li et al., 2014	An integrated catalog of reference genes in the human gut microbiome
ERR209104	Denmark	Li et al., 2014	An integrated catalog of reference genes in the human gut microbiome
ERR209105	Denmark	Li et al., 2014	An integrated catalog of reference genes in the human gut microbiome
ERR209106	Denmark	Li et al., 2014	An integrated catalog of reference genes in the human gut microbiome
ERR209107	Denmark	Li et al., 2014	An integrated catalog of reference genes in the human gut microbiome
ERR209108	Denmark	Li et al., 2014	An integrated catalog of reference genes in the human gut microbiome
ERR209109	Denmark	Li et al., 2014	An integrated catalog of reference genes in the human gut microbiome
ERR209110	Denmark	Li et al., 2014	An integrated catalog of reference genes in the human gut microbiome
ERR209111	Denmark	Li et al., 2014	An integrated catalog of reference genes in the human gut microbiome
ERR209112	Denmark	Li et al., 2014	An integrated catalog of reference genes in the human gut microbiome
ERR209113	Denmark	Li et al., 2014	An integrated catalog of reference genes in the human gut microbiome
ERR209114	Denmark	Li et al., 2014	An integrated catalog of reference genes in the human gut microbiome
ERR209115	Denmark	Li et al., 2014	An integrated catalog of reference genes in the human gut microbiome
ERR209116	Denmark	Li et al., 2014	An integrated catalog of reference genes in the human gut microbiome
ERR209117	Denmark	Li et al., 2014	An integrated catalog of reference genes in the human gut microbiome
ERR209118	Denmark	Li et al., 2014	An integrated catalog of reference genes in the human gut microbiome
ERR209119	Denmark	Li et al., 2014	An integrated catalog of reference genes in the human gut microbiome
ERR209120	Denmark	Li et al., 2014	An integrated catalog of reference genes in the human gut microbiome
ERR209121	Denmark	Li et al., 2014	An integrated catalog of reference genes in the human gut microbiome
ERR209122	Denmark	Li et al., 2014	An integrated catalog of reference genes in the human gut microbiome
ERR209123	Denmark	Li et al., 2014	An integrated catalog of reference genes in the human gut microbiome
ERR209124	Denmark	Li et al., 2014	An integrated catalog of reference genes in the human gut microbiome
ERR209125	Denmark	Li et al., 2014	An integrated catalog of reference genes in the human gut microbiome
ERR209126	Denmark	Li et al., 2014	An integrated catalog of reference genes in the human gut microbiome
ERR209127	Denmark	Li et al., 2014	An integrated catalog of reference genes in the human gut microbiome
ERR209128	Denmark	Li et al., 2014	An integrated catalog of reference genes in the human gut microbiome
ERR209129	Denmark	Li et al., 2014	An integrated catalog of reference genes in the human gut microbiome
ERR209130	Denmark	Li et al., 2014	An integrated catalog of reference genes in the human gut microbiome
ERR209131	Denmark	Li et al., 2014	An integrated catalog of reference genes in the human gut microbiome
ERR209132	Denmark	Li et al., 2014	An integrated catalog of reference genes in the human gut microbiome
ERR209133	Denmark	Li et al., 2014	An integrated catalog of reference genes in the human gut microbiome
ERR209134	Denmark	Li et al., 2014	An integrated catalog of reference genes in the human gut microbiome
ERR209135	Denmark	Li et al., 2014	An integrated catalog of reference genes in the human gut microbiome
ERR209136	Denmark	Li et al., 2014	An integrated catalog of reference genes in the human gut microbiome
ERR209137	Denmark	Li et al., 2014	An integrated catalog of reference genes in the human gut microbiome
ERR209138	Denmark	Li et al., 2014	An integrated catalog of reference genes in the human gut microbiome
ERR209139	Denmark	Li et al., 2014	An integrated catalog of reference genes in the human gut microbiome
ERR209140	Denmark	Li et al., 2014	An integrated catalog of reference genes in the human gut microbiome
ERR209141	Denmark	Li et al., 2014	An integrated catalog of reference genes in the human gut microbiome
ERR209142	Denmark	Li et al., 2014	An integrated catalog of reference genes in the human gut microbiome
ERR209143	Denmark	Li et al., 2014	An integrated catalog of reference genes in the human gut microbiome
ERR209144	Denmark	Li et al., 2014	An integrated catalog of reference genes in the human gut microbiome
ERR209145	Denmark	Li et al., 2014	An integrated catalog of reference genes in the human gut microbiome
ERR209146	Denmark	Li et al., 2014	An integrated catalog of reference genes in the human gut microbiome
ERR209147	Denmark	Li et al., 2014	An integrated catalog of reference genes in the human gut microbiome
ERR209148	Denmark	Li et al., 2014	An integrated catalog of reference genes in the human gut microbiome
ERR209149	Denmark	Li et al., 2014	An integrated catalog of reference genes in the human gut microbiome
ERR209150	Denmark	Li et al., 2014	An integrated catalog of reference genes in the human gut microbiome
ERR209151	Denmark	Li et al., 2014	An integrated catalog of reference genes in the human gut microbiome
ERR209152	Denmark	Li et al., 2014	An integrated catalog of reference genes in the human gut microbiome
ERR209153	Denmark	Li et al., 2014	An integrated catalog of reference genes in the human gut microbiome
ERR209154	Denmark	Li et al., 2014	An integrated catalog of reference genes in the human gut microbiome
ERR209155	Denmark	Li et al., 2014	An integrated catalog of reference genes in the human gut microbiome
ERR209156	Denmark	Li et al., 2014	An integrated catalog of reference genes in the human gut microbiome
ERR209157	Denmark	Li et al., 2014	An integrated catalog of reference genes in the human gut microbiome
ERR209158	Denmark	Li et al., 2014	An integrated catalog of reference genes in the human gut microbiome
ERR209159	Denmark	Li et al., 2014	An integrated catalog of reference genes in the human gut microbiome
ERR209160	Denmark	Li et al., 2014	An integrated catalog of reference genes in the human gut microbiome
ERR209161	Denmark	Li et al., 2014	An integrated catalog of reference genes in the human gut microbiome
ERR209162	Denmark	Li et al., 2014	An integrated catalog of reference genes in the human gut microbiome
ERR209163	Denmark	Li et al., 2014	An integrated catalog of reference genes in the human gut microbiome
ERR209164	Denmark	Li et al., 2014	An integrated catalog of reference genes in the human gut microbiome
ERR209165	Denmark	Li et al., 2014	An integrated catalog of reference genes in the human gut microbiome
ERR209166	Denmark	Li et al., 2014	An integrated catalog of reference genes in the human gut microbiome
ERR209167	Denmark	Li et al., 2014	An integrated catalog of reference genes in the human gut microbiome
ERR209168	Denmark	Li et al., 2014	An integrated catalog of reference genes in the human gut microbiome
ERR209169	Denmark	Li et al., 2014	An integrated catalog of reference genes in the human gut microbiome
ERR209170	Denmark	Li et al., 2014	An integrated catalog of reference genes in the human gut microbiome
ERR209171	Denmark	Li et al., 2014	An integrated catalog of reference genes in the human gut microbiome
ERR209172	Denmark	Li et al., 2014	An integrated catalog of reference genes in the human gut microbiome
ERR209173	Denmark	Li et al., 2014	An integrated catalog of reference genes in the human gut microbiome
ERR209174	Denmark	Li et al., 2014	An integrated catalog of reference genes in the human gut microbiome
ERR209175	Denmark	Li et al., 2014	An integrated catalog of reference genes in the human gut microbiome
ERR209176	Denmark	Li et al., 2014	An integrated catalog of reference genes in the human gut microbiome
ERR209177	Denmark	Li et al., 2014	An integrated catalog of reference genes in the human gut microbiome
ERR209178	Denmark	Li et al., 2014	An integrated catalog of reference genes in the human gut microbiome
ERR209179	Denmark	Li et al., 2014	An integrated catalog of reference genes in the human gut microbiome
ERR209180	Denmark	Li et al., 2014	An integrated catalog of reference genes in the human gut microbiome
ERR209181	Denmark	Li et al., 2014	An integrated catalog of reference genes in the human gut microbiome
ERR209182	Denmark	Li et al., 2014	An integrated catalog of reference genes in the human gut microbiome
ERR209183	Denmark	Li et al., 2014	An integrated catalog of reference genes in the human gut microbiome
ERR209184	Denmark	Li et al., 2014	An integrated catalog of reference genes in the human gut microbiome
ERR209185	Denmark	Li et al., 2014	An integrated catalog of reference genes in the human gut microbiome
ERR209186	Denmark	Li et al., 2014	An integrated catalog of reference genes in the human gut microbiome
ERR209187	Denmark	Li et al., 2014	An integrated catalog of reference genes in the human gut microbiome
ERR209188	Denmark	Li et al., 2014	An integrated catalog of reference genes in the human gut microbiome
ERR209189	Denmark	Li et al., 2014	An integrated catalog of reference genes in the human gut microbiome
ERR209190	Denmark	Li et al., 2014	An integrated catalog of reference genes in the human gut microbiome
ERR209191	Denmark	Li et al., 2014	An integrated catalog of reference genes in the human gut microbiome
ERR209192	Denmark	Li et al., 2014	An integrated catalog of reference genes in the human gut microbiome
ERR209193	Denmark	Li et al., 2014	An integrated catalog of reference genes in the human gut microbiome
ERR209194	Denmark	Li et al., 2014	An integrated catalog of reference genes in the human gut microbiome
ERR209195	Denmark	Li et al., 2014	An integrated catalog of reference genes in the human gut microbiome
ERR209196	Denmark	Li et al., 2014	An integrated catalog of reference genes in the human gut microbiome
ERR209197	Denmark	Li et al., 2014	An integrated catalog of reference genes in the human gut microbiome
ERR209198	Denmark	Li et al., 2014	An integrated catalog of reference genes in the human gut microbiome
ERR209199	Denmark	Li et al., 2014	An integrated catalog of reference genes in the human gut microbiome
ERR209200	Denmark	Li et al., 2014	An integrated catalog of reference genes in the human gut microbiome
ERR209201	Denmark	Li et al., 2014	An integrated catalog of reference genes in the human gut microbiome
ERR209202	Denmark	Li et al., 2014	An integrated catalog of reference genes in the human gut microbiome
ERR209203	Denmark	Li et al., 2014	An integrated catalog of reference genes in the human gut microbiome
ERR209204	Denmark	Li et al., 2014	An integrated catalog of reference genes in the human gut microbiome
ERR209205	Denmark	Li et al., 2014	An integrated catalog of reference genes in the human gut microbiome
ERR209206	Denmark	Li et al., 2014	An integrated catalog of reference genes in the human gut microbiome
ERR209207	Denmark	Li et al., 2014	An integrated catalog of reference genes in the human gut microbiome
ERR209208	Denmark	Li et al., 2014	An integrated catalog of reference genes in the human gut microbiome
ERR209209	Denmark	Li et al., 2014	An integrated catalog of reference genes in the human gut microbiome
ERR209210	Denmark	Li et al., 2014	An integrated catalog of reference genes in the human gut microbiome
ERR209211	Denmark	Li et al., 2014	An integrated catalog of reference genes in the human gut microbiome
ERR209212	Denmark	Li et al., 2014	An integrated catalog of reference genes in the human gut microbiome
ERR209213	Denmark	Li et al., 2014	An integrated catalog of reference genes in the human gut microbiome
ERR209214	Denmark	Li et al., 2014	An integrated catalog of reference genes in the human gut microbiome
ERR209215	Denmark	Li et al., 2014	An integrated catalog of reference genes in the human gut microbiome
ERR209216	Denmark	Li et al., 2014	An integrated catalog of reference genes in the human gut microbiome
ERR209217	Denmark	Li et al., 2014	An integrated catalog of reference genes in the human gut microbiome
ERR209218	Denmark	Li et al., 2014	An integrated catalog of reference genes in the human gut microbiome
ERR209219	Denmark	Li et al., 2014	An integrated catalog of reference genes in the human gut microbiome
ERR209220	Denmark	Li et al., 2014	An integrated catalog of reference genes in the human gut microbiome
ERR209221	Denmark	Li et al., 2014	An integrated catalog of reference genes in the human gut microbiome
ERR209222	Denmark	Li et al., 2014	An integrated catalog of reference genes in the human gut microbiome
ERR209223	Denmark	Li et al., 2014	An integrated catalog of reference genes in the human gut microbiome
ERR209224	Denmark	Li et al., 2014	An integrated catalog of reference genes in the human gut microbiome
ERR209225	Denmark	Li et al., 2014	An integrated catalog of reference genes in the human gut microbiome
ERR209226	Denmark	Li et al., 2014	An integrated catalog of reference genes in the human gut microbiome
ERR209227	Denmark	Li et al., 2014	An integrated catalog of reference genes in the human gut microbiome
ERR209228	Denmark	Li et al., 2014	An integrated catalog of reference genes in the human gut microbiome
ERR209229	Denmark	Li et al., 2014	An integrated catalog of reference genes in the human gut microbiome
ERR209230	Denmark	Li et al., 2014	An integrated catalog of reference genes in the human gut microbiome
ERR209231	Denmark	Li et al., 2014	An integrated catalog of reference genes in the human gut microbiome
ERR209232	Denmark	Li et al., 2014	An integrated catalog of reference genes in the human gut microbiome
ERR209233	Denmark	Li et al., 2014	An integrated catalog of reference genes in the human gut microbiome
ERR209234	Denmark	Li et al., 2014	An integrated catalog of reference genes in the human gut microbiome
ERR209235	Denmark	Li et al., 2014	An integrated catalog of reference genes in the human gut microbiome
ERR209236	Denmark	Li et al., 2014	An integrated catalog of reference genes in the human gut microbiome
ERR209237	Denmark	Li et al., 2014	An integrated catalog of reference genes in the human gut microbiome
ERR209238	Denmark	Li et al., 2014	An integrated catalog of reference genes in the human gut microbiome
ERR209239	Denmark	Li et al., 2014	An integrated catalog of reference genes in the human gut microbiome
ERR209240	Denmark	Li et al., 2014	An integrated catalog of reference genes in the human gut microbiome
ERR209241	Denmark	Li et al., 2014	An integrated catalog of reference genes in the human gut microbiome
ERR209242	Denmark	Li et al., 2014	An integrated catalog of reference genes in the human gut microbiome
ERR209243	Denmark	Li et al., 2014	An integrated catalog of reference genes in the human gut microbiome
ERR209244	Denmark	Li et al., 2014	An integrated catalog of reference genes in the human gut microbiome
ERR209245	Denmark	Li et al., 2014	An integrated catalog of reference genes in the human gut microbiome
ERR209246	Denmark	Li et al., 2014	An integrated catalog of reference genes in the human gut microbiome
ERR209247	Denmark	Li et al., 2014	An integrated catalog of reference genes in the human gut microbiome
ERR209248	Denmark	Li et al., 2014	An integrated catalog of reference genes in the human gut microbiome
ERR209249	Denmark	Li et al., 2014	An integrated catalog of reference genes in the human gut microbiome
ERR209250	Denmark	Li et al., 2014	An integrated catalog of reference genes in the human gut microbiome
ERR209251	Denmark	Li et al., 2014	An integrated catalog of reference genes in the human gut microbiome
ERR209252	Denmark	Li et al., 2014	An integrated catalog of reference genes in the human gut microbiome
ERR209253	Denmark	Li et al., 2014	An integrated catalog of reference genes in the human gut microbiome
ERR209254	Denmark	Li et al., 2014	An integrated catalog of reference genes in the human gut microbiome
ERR209255	Denmark	Li et al., 2014	An integrated catalog of reference genes in the human gut microbiome
ERR209256	Denmark	Li et al., 2014	An integrated catalog of reference genes in the human gut microbiome
ERR209257	Denmark	Li et al., 2014	An integrated catalog of reference genes in the human gut microbiome
ERR209258	Denmark	Li et al., 2014	An integrated catalog of reference genes in the human gut microbiome
ERR209259	Denmark	Li et al., 2014	An integrated catalog of reference genes in the human gut microbiome
ERR209260	Denmark	Li et al., 2014	An integrated catalog of reference genes in the human gut microbiome
ERR209261	Denmark	Li et al., 2014	An integrated catalog of reference genes in the human gut microbiome
ERR209262	Denmark	Li et al., 2014	An integrated catalog of reference genes in the human gut microbiome
ERR209263	Denmark	Li et al., 2014	An integrated catalog of reference genes in the human gut microbiome
ERR209264	Denmark	Li et al., 2014	An integrated catalog of reference genes in the human gut microbiome
ERR209265	Denmark	Li et al., 2014	An integrated catalog of reference genes in the human gut microbiome
ERR209266	Denmark	Li et al., 2014	An integrated catalog of reference genes in the human gut microbiome
ERR209267	Denmark	Li et al., 2014	An integrated catalog of reference genes in the human gut microbiome
ERR209268	Denmark	Li et al., 2014	An integrated catalog of reference genes in the human gut microbiome
ERR209269	Denmark	Li et al., 2014	An integrated catalog of reference genes in the human gut microbiome
ERR209270	Denmark	Li et al., 2014	An integrated catalog of reference genes in the human gut microbiome
ERR209271	Denmark	Li et al., 2014	An integrated catalog of reference genes in the human gut microbiome
ERR209272	Denmark	Li et al., 2014	An integrated catalog of reference genes in the human gut microbiome
ERR209273	Denmark	Li et al., 2014	An integrated catalog of reference genes in the human gut microbiome
ERR209274	Denmark	Li et al., 2014	An integrated catalog of reference genes in the human gut microbiome
ERR209275	Denmark	Li et al., 2014	An integrated catalog of reference genes in the human gut microbiome
ERR209276	Denmark	Li et al., 2014	An integrated catalog of reference genes in the human gut microbiome
ERR209277	Denmark	Li et al., 2014	An integrated catalog of reference genes in the human gut microbiome
ERR209278	Denmark	Li et al., 2014	An integrated catalog of reference genes in the human gut microbiome
ERR209279	Denmark	Li et al., 2014	An integrated catalog of reference genes in the human gut microbiome
ERR209280	Denmark	Li et al., 2014	An integrated catalog of reference genes in the human gut microbiome
ERR209281	Denmark	Li et al., 2014	An integrated catalog of reference genes in the human gut microbiome
ERR209282	Denmark	Li et al., 2014	An integrated catalog of reference genes in the human gut microbiome
ERR209283	Denmark	Li et al., 2014	An integrated catalog of reference genes in the human gut microbiome
ERR209284	Denmark	Li et al., 2014	An integrated catalog of reference genes in the human gut microbiome
ERR209285	Denmark	Li et al., 2014	An integrated catalog of reference genes in the human gut microbiome
ERR209286	Denmark	Li et al., 2014	An integrated catalog of reference genes in the human gut microbiome
ERR209287	Denmark	Li et al., 2014	An integrated catalog of reference genes in the human gut microbiome
ERR209288	Denmark	Li et al., 2014	An integrated catalog of reference genes in the human gut microbiome
ERR209289	Denmark	Li et al., 2014	An integrated catalog of reference genes in the human gut microbiome
ERR209290	Denmark	Li et al., 2014	An integrated catalog of reference genes in the human gut microbiome
ERR209291	Denmark	Li et al., 2014	An integrated catalog of reference genes in the human gut microbiome
ERR209292	Denmark	Li et al., 2014	An integrated catalog of reference genes in the human gut microbiome
ERR209293	Denmark	Li et al., 2014	An integrated catalog of reference genes in the human gut microbiome
ERR209294	Denmark	Li et al., 2014	An integrated catalog of reference genes in the human gut microbiome
ERR209295	Denmark	Li et al., 2014	An integrated catalog of reference genes in the human gut microbiome
ERR209296	Denmark	Li et al., 2014	An integrated catalog of reference genes in the human gut microbiome
ERR209297	Denmark	Li et al., 2014	An integrated catalog of reference genes in the human gut microbiome
ERR209298	Denmark	Li et al., 2014	An integrated catalog of reference genes in the human gut microbiome
ERR209299	Denmark	Li et al., 2014	An integrated catalog of reference genes in the human gut microbiome
ERR209300	Denmark	Li et al., 2014	An integrated catalog of reference genes in the human gut microbiome
ERR209301	Denmark	Li et al., 2014	An integrated catalog of reference genes in the human gut microbiome
ERR209302	Denmark	Li et al., 2014	An integrated catalog of reference genes in the human gut microbiome
ERR209303	Denmark	Li et al., 2014	An integrated catalog of reference genes in the human gut microbiome
ERR209304	Denmark	Li et al., 2014	An integrated catalog of reference genes in the human gut microbiome
ERR209305	Denmark	Li et al., 2014	An integrated catalog of reference genes in the human gut microbiome
ERR209306	Denmark	Li et al., 2014	An integrated catalog of reference genes in the human gut microbiome
ERR209307	Denmark	Li et al., 2014	An integrated catalog of reference genes in the human gut microbiome
ERR209308	Denmark	Li et al., 2014	An integrated catalog of reference genes in the human gut microbiome
ERR209309	Denmark	Li et al., 2014	An integrated catalog of reference genes in the human gut microbiome
ERR209310	Denmark	Li et al., 2014	An integrated catalog of reference genes in the human gut microbiome
ERR209311	Denmark	Li et al., 2014	An integrated catalog of reference genes in the human gut microbiome
ERR209312	Denmark	Li et al., 2014	An integrated catalog of reference genes in the human gut microbiome
ERR209313	Denmark	Li et al., 2014	An integrated catalog of reference genes in the human gut microbiome
ERR209314	Denmark	Li et al., 2014	An integrated catalog of reference genes in the human gut microbiome
ERR209315	Denmark	Li et al., 2014	An integrated catalog of reference genes in the human gut microbiome
ERR209316	Denmark	Li et al., 2014	An integrated catalog of reference genes in the human gut microbiome
ERR209317	Denmark	Li et al., 2014	An integrated catalog of reference genes in the human gut microbiome
ERR209318	Denmark	Li et al., 2014	An integrated catalog of reference genes in the human gut microbiome
ERR209319	Denmark	Li et al., 2014	An integrated catalog of reference genes in the human gut microbiome
ERR209320	Denmark	Li et al., 2014	An integrated catalog of reference genes in the human gut microbiome
ERR209321	Denmark	Li et al., 2014	An integrated catalog of reference genes in the human gut microbiome
ERR209322	Denmark	Li et al., 2014	An integrated catalog of reference genes in the human gut microbiome
ERR209323	Denmark	Li et al., 2014	An integrated catalog of reference genes in the human gut microbiome
ERR209324	Denmark	Li et al., 2014	An integrated catalog of reference genes in the human gut microbiome
ERR209325	Denmark	Li et al., 2014	An integrated catalog of reference genes in the human gut microbiome
ERR209326	Denmark	Li et al., 2014	An integrated catalog of reference genes in the human gut microbiome
ERR209327	Denmark	Li et al., 2014	An integrated catalog of reference genes in the human gut microbiome
ERR209328	Denmark	Li et al., 2014	An integrated catalog of reference genes in the human gut microbiome
ERR209329	Denmark	Li et al., 2014	An integrated catalog of reference genes in the human gut microbiome
ERR209330	Denmark	Li et al., 2014	An integrated catalog of reference genes in the human gut microbiome
ERR209331	Denmark	Li et al., 2014	An integrated catalog of reference genes in the human gut microbiome
ERR209332	Denmark	Li et al., 2014	An integrated catalog of reference genes in the human gut microbiome
ERR209333	Denmark	Li et al., 2014	An integrated catalog of reference genes in the human gut microbiome
ERR209334	Denmark	Li et al., 2014	An integrated catalog of reference genes in the human gut microbiome
ERR209335	Denmark	Li et al., 2014	An integrated catalog of reference genes in the human gut microbiome
ERR209336	Denmark	Li et al., 2014	An integrated catalog of reference genes in the human gut microbiome
ERR209337	Denmark	Li et al., 2014	An integrated catalog of reference genes in the human gut microbiome
ERR209338	Denmark	Li et al., 2014	An integrated catalog of reference genes in the human gut microbiome
ERR209339	Denmark	Li et al., 2014	An integrated catalog of reference genes in the human gut microbiome
ERR209340	Denmark	Li et al., 2014	An integrated catalog of reference genes in the human gut microbiome
ERR209341	Denmark	Li et al., 2014	An integrated catalog of reference genes in the human gut microbiome
ERR209342	Denmark	Li et al., 2014	An integrated catalog of reference genes in the human gut microbiome
ERR209343	Denmark	Li et al., 2014	An integrated catalog of reference genes in the human gut microbiome
ERR209344	Denmark	Li et al., 2014	An integrated catalog of reference genes in the human gut microbiome
ERR209345	Denmark	Li et al., 2014	An integrated catalog of reference genes in the human gut microbiome
ERR209346	Denmark	Li et al., 2014	An integrated catalog of reference genes in the human gut microbiome
ERR209347	Denmark	Li et al., 2014	An integrated catalog of reference genes in the human gut microbiome
ERR209348	Denmark	Li et al., 2014	An integrated catalog of reference genes in the human gut microbiome
ERR209349	Denmark	Li et al., 2014	An integrated catalog of reference genes in the human gut microbiome
ERR209350	Denmark	Li et al., 2014	An integrated catalog of reference genes in the human gut microbiome
ERR209351	Denmark	Li et al., 2014	An integrated catalog of reference genes in the human gut microbiome
ERR209352	Denmark	Li et al., 2014	An integrated catalog of reference genes in the human gut microbiome
ERR209353	Denmark	Li et al., 2014	An integrated catalog of reference genes in the human gut microbiome
ERR209354	Denmark	Li et al., 2014	An integrated catalog of reference genes in the human gut microbiome
ERR209355	Denmark	Li et al., 2014	An integrated catalog of reference genes in the human gut microbiome
ERR209356	Denmark	Li et al., 2014	An integrated catalog of reference genes in the human gut microbiome
ERR209357	Denmark	Li et al., 2014	An integrated catalog of reference genes in the human gut microbiome
ERR209358	Denmark	Li et al., 2014	An integrated catalog of reference genes in the human gut microbiome
ERR209359	Denmark	Li et al., 2014	An integrated catalog of reference genes in the human gut microbiome
ERR209360	Denmark	Li et al., 2014	An integrated catalog of reference genes in the human gut microbiome
ERR209361	Denmark	Li et al., 2014	An integrated catalog of reference genes in the human gut microbiome
ERR209362	Denmark	Li et al., 2014	An integrated catalog of reference genes in the human gut microbiome
ERR209363	Denmark	Li et al., 2014	An integrated catalog of reference genes in the human gut microbiome
ERR209364	Denmark	Li et al., 2014	An integrated catalog of reference genes in the human gut microbiome
ERR209365	Denmark	Li et al., 2014	An integrated catalog of reference genes in the human gut microbiome
ERR209366	Denmark	Li et al., 2014	An integrated catalog of reference genes in the human gut microbiome
ERR209367	Denmark	Li et al., 2014	An integrated catalog of reference genes in the human gut microbiome
ERR209368	Denmark	Li et al., 2014	An integrated catalog of reference genes in the human gut microbiome
ERR209369	Denmark	Li et al., 2014	An integrated catalog of reference genes in the human gut microbiome
ERR209370	Denmark	Li et al., 2014	An integrated catalog of reference genes in the human gut microbiome
ERR209371	Denmark	Li et al., 2014	An integrated catalog of reference genes in the human gut microbiome
ERR209372	Denmark	Li et al., 2014	An integrated catalog of reference genes in the human gut microbiome
ERR209373	Denmark	Li et al., 2014	An integrated catalog of reference genes in the human gut microbiome
ERR209374	Denmark	Li et al., 2014	An integrated catalog of reference genes in the human gut microbiome
ERR209375	Denmark	Li et al., 2014	An integrated catalog of reference genes in the human gut microbiome
ERR209376	Denmark	Li et al., 2014	An integrated catalog of reference genes in the human gut microbiome
ERR209377	Denmark	Li et al., 2014	An integrated catalog of reference genes in the human gut microbiome
ERR209378	Denmark	Li et al., 2014	An integrated catalog of reference genes in the human gut microbiome
ERR209379	Denmark	Li et al., 2014	An integrated catalog of reference genes in the human gut microbiome
ERR209380	Denmark	Li et al., 2014	An integrated catalog of reference genes in the human gut microbiome
ERR209381	Denmark	Li et al., 2014	An integrated catalog of reference genes in the human gut microbiome
ERR209382	Denmark	Li et al., 2014	An integrated catalog of reference genes in the human gut microbiome
ERR209383	Denmark	Li et al., 2014	An integrated catalog of reference genes in the human gut microbiome
ERR209384	Denmark	Li et al., 2014	An integrated catalog of reference genes in the human gut microbiome
ERR209385	Denmark	Li et al., 2014	An integrated catalog of reference genes in the human gut microbiome
ERR209386	Denmark	Li et al., 2014	An integrated catalog of reference genes in the human gut microbiome
ERR209387	Denmark	Li et al., 2014	An integrated catalog of reference genes in the human gut microbiome
ERR209388	Denmark	Li et al., 2014	An integrated catalog of reference genes in the human gut microbiome
ERR209389	Denmark	Li et al., 2014	An integrated catalog of reference genes in the human gut microbiome
ERR209390	Denmark	Li et al., 2014	An integrated catalog of reference genes in the human gut microbiome
ERR209391	Denmark	Li et al., 2014	An integrated catalog of reference genes in the human gut microbiome
ERR209392	Denmark	Li et al., 2014	An integrated catalog of reference genes in the human gut microbiome
ERR209393	Denmark	Li et al., 2014	An integrated catalog of reference genes in the human gut microbiome
ERR209394	Denmark	Li et al., 2014	An integrated catalog of reference genes in the human gut microbiome
ERR209395	Denmark	Li et al., 2014	An integrated catalog of reference genes in the human gut microbiome
ERR209396	Denmark	Li et al., 2014	An integrated catalog of reference genes in the human gut microbiome
ERR209397	Denmark	Li et al., 2014	An integrated catalog of reference genes in the human gut microbiome
ERR209398	Denmark	Li et al., 2014	An integrated catalog of reference genes in the human gut microbiome
ERR209399	Denmark	Li et al., 2014	An integrated catalog of reference genes in the human gut microbiome
ERR209400	Denmark	Li et al., 2014	An integrated catalog of reference genes in the human gut microbiome
ERR209401	Denmark	Li et al., 2014	An integrated catalog of reference genes in the human gut microbiome
ERR209402	Denmark	Li et al., 2014	An integrated catalog of reference genes in the human gut microbiome
ERR209403	Denmark	Li et al., 2014	An integrated catalog of reference genes in the human gut microbiome
ERR209404	Denmark	Li et al., 2014	An integrated catalog of reference genes in the human gut microbiome
ERR209405	Denmark	Li et al., 2014	An integrated catalog of reference genes in the human gut microbiome
ERR209406	Denmark	Li et al., 2014	An integrated catalog of reference genes in the human gut microbiome
ERR209407	Denmark	Li et al., 2014	An integrated catalog of reference genes in the human gut microbiome
ERR209408	Denmark	Li et al., 2014	An integrated catalog of reference genes in the human gut microbiome
ERR209409	Denmark	Li et al., 2014	An integrated catalog of reference genes in the human gut microbiome
ERR209410	Denmark	Li et al., 2014	An integrated catalog of reference genes in the human gut microbiome
ERR209411	Denmark	Li et al., 2014	An integrated catalog of reference genes in the human gut microbiome
ERR209412	Denmark	Li et al., 2014	An integrated catalog of reference genes in the human gut microbiome
ERR209413	Denmark	Li et al., 2014	An integrated catalog of reference genes in the human gut microbiome
ERR209414	Denmark	Li et al., 2014	An integrated catalog of reference genes in the human gut microbiome
ERR209415	Denmark	Li et al., 2014	An integrated catalog of reference genes in the human gut microbiome
ERR209416	Denmark	Li et al., 2014	An integrated catalog of reference genes in the human gut microbiome
ERR209417	Denmark	Li et al., 2014	An integrated catalog of reference genes in the human gut microbiome
ERR209418	Denmark	Li et al., 2014	An integrated catalog of reference genes in the human gut microbiome
ERR209419	Denmark	Li et al., 2014	An integrated catalog of reference genes in the human gut microbiome
ERR209420	Denmark	Li et al., 2014	An integrated catalog of reference genes in the human gut microbiome
ERR209421	Denmark	Li et al., 2014	An integrated catalog of reference genes in the human gut microbiome
ERR209422	Denmark	Li et al., 2014	An integrated catalog of reference genes in the human gut microbiome
ERR209423	Denmark	Li et al., 2014	An integrated catalog of reference genes in the human gut microbiome
ERR209424	Denmark	Li et al., 2014	An integrated catalog of reference genes in the human gut microbiome
ERR209425	Denmark	Li et al., 2014	An integrated catalog of reference genes in the human gut microbiome
ERR209426	Denmark	Li et al., 2014	An integrated catalog of reference genes in the human gut microbiome
ERR209427	Denmark	Li et al., 2014	An integrated catalog of reference genes in the human gut microbiome
ERR209428	Denmark	Li et al., 2014	An integrated catalog of reference genes in the human gut microbiome
ERR209429	Denmark	Li et al., 2014	An integrated catalog of reference genes in the human gut microbiome
ERR209430	Denmark	Li et al., 2014	An integrated catalog of reference genes in the human gut microbiome
ERR209431	Denmark	Li et al., 2014	An integrated catalog of reference genes in the human gut microbiome
ERR209432	Denmark	Li et al., 2014	An integrated catalog of reference genes in the human gut microbiome
ERR209433	Denmark	Li et al., 2014	An integrated catalog of reference genes in the human gut microbiome
ERR209434	Denmark	Li et al., 2014	An integrated catalog of reference genes in the human gut microbiome
ERR209435	Denmark	Li et al., 2014	An integrated catalog of reference genes in the human gut microbiome
ERR209436	Denmark	Li et al., 2014	An integrated catalog of reference genes in the human gut microbiome
ERR209437	Denmark	Li et al., 2014	An integrated catalog of reference genes in the human gut microbiome
ERR209438	Denmark	Li et al., 2014	An integrated catalog of reference genes in the human gut microbiome
ERR209439	Denmark	Li et al., 2014	An integrated catalog of reference genes in the human gut microbiome
ERR209440	Denmark	Li et al., 2014	An integrated catalog of reference genes in the human gut microbiome
ERR209441	Denmark	Li et al., 2014	An integrated catalog of reference genes in the human gut microbiome
ERR209442	Denmark	Li et al., 2014	An integrated catalog of reference genes in the human gut microbiome
ERR209443	Denmark	Li et al., 2014	An integrated catalog of reference genes in the human gut microbiome
ERR209444	Denmark	Li et al., 2014	An integrated catalog of reference genes in the human gut microbiome
ERR209445	Denmark	Li et al., 2014	An integrated catalog of reference genes in the human gut microbiome
ERR209446	Denmark	Li et al., 2014	An integrated catalog of reference genes in the human gut microbiome
ERR209447	Denmark	Li et al., 2014	An integrated catalog of reference genes in the human gut microbiome
ERR209448	Denmark	Li et al., 2014	An integrated catalog of reference genes in the human gut microbiome
ERR209449	Denmark	Li et al., 2014	An integrated catalog of reference genes in the human gut microbiome
ERR209450	Denmark	Li et al., 2014	An integrated catalog of reference genes in the human gut microbiome
ERR209451	Denmark	Li et al., 2014	An integrated catalog of reference genes in the human gut microbiome
ERR209452	Denmark	Li et al., 2014	An integrated catalog of reference genes in the human gut microbiome
ERR209453	Denmark	Li et al., 2014	An integrated catalog of reference genes in the human gut microbiome
ERR209454	Denmark	Li et al., 2014	An integrated catalog of reference genes in the human gut microbiome
ERR209455	Denmark	Li et al., 2014	An integrated catalog of reference genes in the human gut microbiome
ERR209456	Denmark	Li et al., 2014	An integrated catalog of reference genes in the human gut microbiome
ERR209457	Denmark	Li et al., 2014	An integrated catalog of reference genes in the human gut microbiome
ERR209458	Denmark	Li et al., 2014	An integrated catalog of reference genes in the human gut microbiome
ERR209459	Denmark	Li et al., 2014	An integrated catalog of reference genes in the human gut microbiome
ERR209460	Denmark	Li et al., 2014	An integrated catalog of reference genes in the human gut microbiome
ERR209461	Denmark	Li et al., 2014	An integrated catalog of reference genes in the human gut microbiome
ERR209462	Denmark	Li et al., 2014	An integrated catalog of reference genes in the human gut microbiome
ERR209463	Denmark	Li et al., 2014	An integrated catalog of reference genes in the human gut microbiome
ERR209464	Denmark	Li et al., 2014	An integrated catalog of reference genes in the human gut microbiome
ERR209465	Denmark	Li et al., 2014	An integrated catalog of reference genes in the human gut microbiome
ERR209466	Denmark	Li et al., 2014	An integrated catalog of reference genes in the human gut microbiome
ERR209467	Denmark	Li et al., 2014	An integrated catalog of reference genes in the human gut microbiome
ERR209468	Denmark	Li et al., 2014	An integrated catalog of reference genes in the human gut microbiome
ERR209469	Denmark	Li et al., 2014	An integrated catalog of reference genes in the human gut microbiome
ERR209470	Denmark	Li et al., 2014	An integrated catalog of reference genes in the human gut microbiome
ERR209471	Denmark	Li et al., 2014	An integrated catalog of reference genes in the human gut microbiome
ERR209472	Denmark	Li et al., 2014	An integrated catalog of reference genes in the human gut microbiome
ERR209473	Denmark	Li et al., 2014	An integrated catalog of reference genes in the human gut microbiome
ERR209474	Denmark	Li et al., 2014	An integrated catalog of reference genes in the human gut microbiome
ERR209475	Denmark	Li et al., 2014	An integrated catalog of reference genes in the human gut microbiome
ERR209476	Denmark	Li et al., 2014	An integrated catalog of reference genes in the human gut microbiome
ERR209477	Denmark	Li et al., 2014	An integrated catalog of reference genes in the human gut microbiome
ERR209478	Denmark	Li et al., 2014	An integrated catalog of reference genes in the human gut microbiome
ERR209479	Denmark	Li et al., 2014	An integrated catalog of reference genes in the human gut microbiome
ERR209480	Denmark	Li et al., 2014	An integrated catalog of reference genes in the human gut microbiome
ERR209481	Denmark	Li et al., 2014	An integrated catalog of reference genes in the human gut microbiome
ERR209482	Denmark	Li et al., 2014	An integrated catalog of reference genes in the human gut microbiome
ERR209483	Denmark	Li et al., 2014	An integrated catalog of reference genes in the human gut microbiome
ERR209484	Denmark	Li et al., 2014	An integrated catalog of reference genes in the human gut microbiome
ERR209485	Denmark	Li et al., 2014	An integrated catalog of reference genes in the human gut microbiome
ERR209486	Denmark	Li et al., 2014	An integrated catalog of reference genes in the human gut microbiome
ERR209487	Denmark	Li et al., 2014	An integrated catalog of reference genes in the human gut microbiome
ERR209488	Denmark	Li et al., 2014	An integrated catalog of reference genes in the human gut microbiome
ERR209489	Denmark	Li et al., 2014	An integrated catalog of reference genes in the human gut microbiome
ERR209490	Denmark	Li et al., 2014	An integrated catalog of reference genes in the human gut microbiome
ERR209491	Denmark	Li et al., 2014	An integrated catalog of reference genes in the human gut microbiome
ERR209492	Denmark	Li et al., 2014	An integrated catalog of reference genes in the human gut microbiome
ERR209493	Denmark	Li et al., 2014	An integrated catalog of reference genes in the human gut microbiome
ERR209494	Denmark	Li et al., 2014	An integrated catalog of reference genes in the human gut microbiome
ERR209495	Denmark	Li et al., 2014	An integrated catalog of reference genes in the human gut microbiome
ERR209496	Denmark	Li et al., 2014	An integrated catalog of reference genes in the human gut microbiome
ERR209497	Denmark	Li et al., 2014	An integrated catalog of reference genes in the human gut microbiome
ERR209498	Denmark	Li et al., 2014	An integrated catalog of reference genes in the human gut microbiome
ERR209499	Denmark	Li et al., 2014	An integrated catalog of reference genes in the human gut microbiome
ERR209500	Denmark	Li et al., 2014	An integrated catalog of reference genes in the human gut microbiome
ERR209501	Denmark	Li et al., 2014	An integrated catalog of reference genes in the human gut microbiome
ERR209502	Denmark	Li et al., 2014	An integrated catalog of reference genes in the human gut microbiome
ERR209503	Denmark	Li et al., 2014	An integrated catalog of reference genes in the human gut microbiome
ERR209504	Denmark	Li et al., 2014	An integrated catalog of reference genes in the human gut microbiome
ERR209505	Denmark	Li et al., 2014	An integrated catalog of reference genes in the human gut microbiome
ERR209506	Denmark	Li et al., 2014	An integrated catalog of reference genes in the human gut microbiome
ERR209507	Denmark	Li et al., 2014	An integrated catalog of reference genes in the human gut microbiome
ERR209508	Denmark	Li et al., 2014	An integrated catalog of reference genes in the human gut microbiome
ERR209509	Denmark	Li et al., 2014	An integrated catalog of reference genes in the human gut microbiome
ERR209510	Denmark	Li et al., 2014	An integrated catalog of reference genes in the human gut microbiome
ERR209511	Denmark	Li et al., 2014	An integrated catalog of reference genes in the human gut microbiome
ERR209512	Denmark	Li et al., 2014	An integrated catalog of reference genes in the human gut microbiome
ERR209513	Denmark	Li et al., 2014	An integrated catalog of reference genes in the human gut microbiome
ERR209514	Denmark	Li et al., 2014	An integrated catalog of reference genes in the human gut microbiome
ERR209515	Denmark	Li et al., 2014	An integrated catalog of reference genes in the human gut microbiome
ERR209516	Denmark	Li et al., 2014	An integrated catalog of reference genes in the human gut microbiome
ERR209517	Denmark	Li et al., 2014	An integrated catalog of reference genes in the human gut microbiome
ERR209518	Denmark	Li et al., 2014	An integrated catalog of reference genes in the human gut microbiome
ERR209519	Denmark	Li et al., 2014	An integrated catalog of reference genes in the human gut microbiome
ERR209520	Denmark	Li et al., 2014	An integrated catalog of reference genes in the human gut microbiome
ERR209521	Denmark	Li et al., 2014	An integrated catalog of reference genes in the human gut microbiome
ERR209522	Denmark	Li et al., 2014	An integrated catalog of reference genes in the human gut microbiome
ERR209523	Denmark	Li et al., 2014	An integrated catalog of reference genes in the human gut microbiome
ERR209524	Denmark	Li et al., 2014	An integrated catalog of reference genes in the human gut microbiome
ERR209525	Denmark	Li et al., 2014	An integrated catalog of reference genes in the human gut microbiome
ERR209526	Denmark	Li et al., 2014	An integrated catalog of reference genes in the human gut microbiome
ERR209527	Denmark	Li et al., 2014	An integrated catalog of reference genes in the human gut microbiome
ERR209528	Denmark	Li et al., 2014	An integrated catalog of reference genes in the human gut microbiome
M2.33	Fiji	Brito et al., 2016	Mobile genes in the human microbiome are structured from global to individual scales
M2.36	Fiji	Brito et al., 2016	Mobile genes in the human microbiome are structured from global to individual scales
M2.37	Fiji	Brito et al., 2016	Mobile genes in the human microbiome are structured from global to individual scales
M2.38	Fiji	Brito et al., 2016	Mobile genes in the human microbiome are structured from global to individual scales
M2.39	Fiji	Brito et al., 2016	Mobile genes in the human microbiome are structured from global to individual scales
M2.40	Fiji	Brito et al., 2016	Mobile genes in the human microbiome are structured from global to individual scales
M2.41	Fiji	Brito et al., 2016	Mobile genes in the human microbiome are structured from global to individual scales
M2.44	Fiji	Brito et al., 2016	Mobile genes in the human microbiome are structured from global to individual scales
M2.45	Fiji	Brito et al., 2016	Mobile genes in the human microbiome are structured from global to individual scales
M2.46	Fiji	Brito et al., 2016	Mobile genes in the human microbiome are structured from global to individual scales
M2.48	Fiji	Brito et al., 2016	Mobile genes in the human microbiome are structured from global to individual scales
M2.49	Fiji	Brito et al., 2016	Mobile genes in the human microbiome are structured from global to individual scales
M2.5	Fiji	Brito et al., 2016	Mobile genes in the human microbiome are structured from global to individual scales
M2.50	Fiji	Brito et al., 2016	Mobile genes in the human microbiome are structured from global to individual scales
M2.51	Fiji	Brito et al., 2016	Mobile genes in the human microbiome are structured from global to individual scales
M2.52	Fiji	Brito et al., 2016	Mobile genes in the human microbiome are structured from global to individual scales
M2.56	Fiji	Brito et al., 2016	Mobile genes in the human microbiome are structured from global to individual scales
M2.57	Fiji	Brito et al., 2016	Mobile genes in the human microbiome are structured from global to individual scales
M2.58	Fiji	Brito et al., 2016	Mobile genes in the human microbiome are structured from global to individual scales
M2.60	Fiji	Brito et al., 2016	Mobile genes in the human microbiome are structured from global to individual scales
M2.63	Fiji	Brito et al., 2016	Mobile genes in the human microbiome are structured from global to individual scales
M3.70	Fiji	Brito et al., 2016	Mobile genes in the human microbiome are structured from global to individual scales
W1.1	Fiji	Brito et al., 2016	Mobile genes in the human microbiome are structured from global to individual scales
W1.11	Fiji	Brito et al., 2016	Mobile genes in the human microbiome are structured from global to individual scales
W1.13	Fiji	Brito et al., 2016	Mobile genes in the human microbiome are structured from global to individual scales
W1.14	Fiji	Brito et al., 2016	Mobile genes in the human microbiome are structured from global to individual scales
W1.15	Fiji	Brito et al., 2016	Mobile genes in the human microbiome are structured from global to individual scales
W1.18	Fiji	Brito et al., 2016	Mobile genes in the human microbiome are structured from global to individual scales
W1.2	Fiji	Brito et al., 2016	Mobile genes in the human microbiome are structured from global to individual scales
W1.20	Fiji	Brito et al., 2016	Mobile genes in the human microbiome are structured from global to individual scales
W1.21	Fiji	Brito et al., 2016	Mobile genes in the human microbiome are structured from global to individual scales
W1.22	Fiji	Brito et al., 2016	Mobile genes in the human microbiome are structured from global to individual scales
W1.26	Fiji	Brito et al., 2016	Mobile genes in the human microbiome are structured from global to individual scales
W1.27	Fiji	Brito et al., 2016	Mobile genes in the human microbiome are structured from global to individual scales
W1.3	Fiji	Brito et al., 2016	Mobile genes in the human microbiome are structured from global to individual scales
W1.31	Fiji	Brito et al., 2016	Mobile genes in the human microbiome are structured from global to individual scales
W1.33	Fiji	Brito et al., 2016	Mobile genes in the human microbiome are structured from global to individual scales
W1.34	Fiji	Brito et al., 2016	Mobile genes in the human microbiome are structured from global to individual scales
W1.36	Fiji	Brito et al., 2016	Mobile genes in the human microbiome are structured from global to individual scales
W1.37	Fiji	Brito et al., 2016	Mobile genes in the human microbiome are structured from global to individual scales
W1.38	Fiji	Brito et al., 2016	Mobile genes in the human microbiome are structured from global to individual scales
W1.39	Fiji	Brito et al., 2016	Mobile genes in the human microbiome are structured from global to individual scales
W1.4	Fiji	Brito et al., 2016	Mobile genes in the human microbiome are structured from global to individual scales
W1.40	Fiji	Brito et al., 2016	Mobile genes in the human microbiome are structured from global to individual scales
W1.41	Fiji	Brito et al., 2016	Mobile genes in the human microbiome are structured from global to individual scales
W1.42	Fiji	Brito et al., 2016	Mobile genes in the human microbiome are structured from global to individual scales
W1.44	Fiji	Brito et al., 2016	Mobile genes in the human microbiome are structured from global to individual scales
W1.5	Fiji	Brito et al., 2016	Mobile genes in the human microbiome are structured from global to individual scales
W1.51	Fiji	Brito et al., 2016	Mobile genes in the human microbiome are structured from global to individual scales
W1.53	Fiji	Brito et al., 2016	Mobile genes in the human microbiome are structured from global to individual scales
W1.54	Fiji	Brito et al., 2016	Mobile genes in the human microbiome are structured from global to individual scales
W1.55	Fiji	Brito et al., 2016	Mobile genes in the human microbiome are structured from global to individual scales
W1.6	Fiji	Brito et al., 2016	Mobile genes in the human microbiome are structured from global to individual scales
W1.8	Fiji	Brito et al., 2016	Mobile genes in the human microbiome are structured from global to individual scales
W1.9	Fiji	Brito et al., 2016	Mobile genes in the human microbiome are structured from global to individual scales
W2.1	Fiji	Brito et al., 2016	Mobile genes in the human microbiome are structured from global to individual scales
W2.11	Fiji	Brito et al., 2016	Mobile genes in the human microbiome are structured from global to individual scales
W2.13	Fiji	Brito et al., 2016	Mobile genes in the human microbiome are structured from global to individual scales
W2.15	Fiji	Brito et al., 2016	Mobile genes in the human microbiome are structured from global to individual scales
W2.17	Fiji	Brito et al., 2016	Mobile genes in the human microbiome are structured from global to individual scales
W2.19	Fiji	Brito et al., 2016	Mobile genes in the human microbiome are structured from global to individual scales
W2.21	Fiji	Brito et al., 2016	Mobile genes in the human microbiome are structured from global to individual scales
W2.23	Fiji	Brito et al., 2016	Mobile genes in the human microbiome are structured from global to individual scales
W2.25	Fiji	Brito et al., 2016	Mobile genes in the human microbiome are structured from global to individual scales
W2.26	Fiji	Brito et al., 2016	Mobile genes in the human microbiome are structured from global to individual scales
W2.33	Fiji	Brito et al., 2016	Mobile genes in the human microbiome are structured from global to individual scales
W2.34	Fiji	Brito et al., 2016	Mobile genes in the human microbiome are structured from global to individual scales
W2.35	Fiji	Brito et al., 2016	Mobile genes in the human microbiome are structured from global to individual scales
W2.36	Fiji	Brito et al., 2016	Mobile genes in the human microbiome are structured from global to individual scales
W2.39	Fiji	Brito et al., 2016	Mobile genes in the human microbiome are structured from global to individual scales
W2.4	Fiji	Brito et al., 2016	Mobile genes in the human microbiome are structured from global to individual scales
W2.40	Fiji	Brito et al., 2016	Mobile genes in the human microbiome are structured from global to individual scales
W2.41	Fiji	Brito et al., 2016	Mobile genes in the human microbiome are structured from global to individual scales
W2.42	Fiji	Brito et al., 2016	Mobile genes in the human microbiome are structured from global to individual scales
W2.43	Fiji	Brito et al., 2016	Mobile genes in the human microbiome are structured from global to individual scales
W2.44	Fiji	Brito et al., 2016	Mobile genes in the human microbiome are structured from global to individual scales
W2.45	Fiji	Brito et al., 2016	Mobile genes in the human microbiome are structured from global to individual scales
W2.46	Fiji	Brito et al., 2016	Mobile genes in the human microbiome are structured from global to individual scales
W2.47	Fiji	Brito et al., 2016	Mobile genes in the human microbiome are structured from global to individual scales
W2.48	Fiji	Brito et al., 2016	Mobile genes in the human microbiome are structured from global to individual scales
W2.49	Fiji	Brito et al., 2016	Mobile genes in the human microbiome are structured from global to individual scales
W2.5	Fiji	Brito et al., 2016	Mobile genes in the human microbiome are structured from global to individual scales
W2.52	Fiji	Brito et al., 2016	Mobile genes in the human microbiome are structured from global to individual scales
W2.53	Fiji	Brito et al., 2016	Mobile genes in the human microbiome are structured from global to individual scales
W2.54	Fiji	Brito et al., 2016	Mobile genes in the human microbiome are structured from global to individual scales
W2.56	Fiji	Brito et al., 2016	Mobile genes in the human microbiome are structured from global to individual scales
W2.59	Fiji	Brito et al., 2016	Mobile genes in the human microbiome are structured from global to individual scales
W2.6	Fiji	Brito et al., 2016	Mobile genes in the human microbiome are structured from global to individual scales
W2.61	Fiji	Brito et al., 2016	Mobile genes in the human microbiome are structured from global to individual scales
W2.62	Fiji	Brito et al., 2016	Mobile genes in the human microbiome are structured from global to individual scales
W2.63	Fiji	Brito et al., 2016	Mobile genes in the human microbiome are structured from global to individual scales
W2.65	Fiji	Brito et al., 2016	Mobile genes in the human microbiome are structured from global to individual scales
W2.67	Fiji	Brito et al., 2016	Mobile genes in the human microbiome are structured from global to individual scales
W2.68	Fiji	Brito et al., 2016	Mobile genes in the human microbiome are structured from global to individual scales
W2.69	Fiji	Brito et al., 2016	Mobile genes in the human microbiome are structured from global to individual scales
W2.7	Fiji	Brito et al., 2016	Mobile genes in the human microbiome are structured from global to individual scales
W2.8	Fiji	Brito et al., 2016	Mobile genes in the human microbiome are structured from global to individual scales
W2.9	Fiji	Brito et al., 2016	Mobile genes in the human microbiome are structured from global to individual scales
W3.1	Fiji	Brito et al., 2016	Mobile genes in the human microbiome are structured from global to individual scales
W3.16	Fiji	Brito et al., 2016	Mobile genes in the human microbiome are structured from global to individual scales
W3.17	Fiji	Brito et al., 2016	Mobile genes in the human microbiome are structured from global to individual scales
W3.18	Fiji	Brito et al., 2016	Mobile genes in the human microbiome are structured from global to individual scales
W3.19	Fiji	Brito et al., 2016	Mobile genes in the human microbiome are structured from global to individual scales
W3.20	Fiji	Brito et al., 2016	Mobile genes in the human microbiome are structured from global to individual scales
W3.21	Fiji	Brito et al., 2016	Mobile genes in the human microbiome are structured from global to individual scales
W3.22	Fiji	Brito et al., 2016	Mobile genes in the human microbiome are structured from global to individual scales
W3.23	Fiji	Brito et al., 2016	Mobile genes in the human microbiome are structured from global to individual scales
WL.1	Fiji	Brito et al., 2016	Mobile genes in the human microbiome are structured from global to individual scales
WL.10	Fiji	Brito et al., 2016	Mobile genes in the human microbiome are structured from global to individual scales
WL.11	Fiji	Brito et al., 2016	Mobile genes in the human microbiome are structured from global to individual scales
WL.12	Fiji	Brito et al., 2016	Mobile genes in the human microbiome are structured from global to individual scales
WL.13	Fiji	Brito et al., 2016	Mobile genes in the human microbiome are structured from global to individual scales
WL.14	Fiji	Brito et al., 2016	Mobile genes in the human microbiome are structured from global to individual scales
WL.15	Fiji	Brito et al., 2016	Mobile genes in the human microbiome are structured from global to individual scales
WL.17	Fiji	Brito et al., 2016	Mobile genes in the human microbiome are structured from global to individual scales
WL.2	Fiji	Brito et al., 2016	Mobile genes in the human microbiome are structured from global to individual scales
WL.20	Fiji	Brito et al., 2016	Mobile genes in the human microbiome are structured from global to individual scales
WL.25	Fiji	Brito et al., 2016	Mobile genes in the human microbiome are structured from global to individual scales
WL.26	Fiji	Brito et al., 2016	Mobile genes in the human microbiome are structured from global to individual scales
WL.28	Fiji	Brito et al., 2016	Mobile genes in the human microbiome are structured from global to individual scales
WL.2b	Fiji	Brito et al., 2016	Mobile genes in the human microbiome are structured from global to individual scales
WL.3	Fiji	Brito et al., 2016	Mobile genes in the human microbiome are structured from global to individual scales
WL.30	Fiji	Brito et al., 2016	Mobile genes in the human microbiome are structured from global to individual scales
WL.32	Fiji	Brito et al., 2016	Mobile genes in the human microbiome are structured from global to individual scales
WL.33	Fiji	Brito et al., 2016	Mobile genes in the human microbiome are structured from global to individual scales
WL.34	Fiji	Brito et al., 2016	Mobile genes in the human microbiome are structured from global to individual scales
WL.35	Fiji	Brito et al., 2016	Mobile genes in the human microbiome are structured from global to individual scales
WL.36	Fiji	Brito et al., 2016	Mobile genes in the human microbiome are structured from global to individual scales
WL.37	Fiji	Brito et al., 2016	Mobile genes in the human microbiome are structured from global to individual scales
WL.39	Fiji	Brito et al., 2016	Mobile genes in the human microbiome are structured from global to individual scales
WL.43	Fiji	Brito et al., 2016	Mobile genes in the human microbiome are structured from global to individual scales
WL.44	Fiji	Brito et al., 2016	Mobile genes in the human microbiome are structured from global to individual scales
WL.45	Fiji	Brito et al., 2016	Mobile genes in the human microbiome are structured from global to individual scales
WL.5	Fiji	Brito et al., 2016	Mobile genes in the human microbiome are structured from global to individual scales
WL.5b	Fiji	Brito et al., 2016	Mobile genes in the human microbiome are structured from global to individual scales
WL.7	Fiji	Brito et al., 2016	Mobile genes in the human microbiome are structured from global to individual scales
WL.8	Fiji	Brito et al., 2016	Mobile genes in the human microbiome are structured from global to individual scales
WL.9	Fiji	Brito et al., 2016	Mobile genes in the human microbiome are structured from global to individual scales
FR.001	France	Zeller et al., 2014	Potential of fecal microbiota for early-stage detection of colorectal cancer
FR.003	France	Zeller et al., 2014	Potential of fecal microbiota for early-stage detection of colorectal cancer
FR.024	France	Zeller et al., 2014	Potential of fecal microbiota for early-stage detection of colorectal cancer
FR.025	France	Zeller et al., 2014	Potential of fecal microbiota for early-stage detection of colorectal cancer
FR.027	France	Zeller et al., 2014	Potential of fecal microbiota for early-stage detection of colorectal cancer
FR.030	France	Zeller et al., 2014	Potential of fecal microbiota for early-stage detection of colorectal cancer
FR.039	France	Zeller et al., 2014	Potential of fecal microbiota for early-stage detection of colorectal cancer
FR.040	France	Zeller et al., 2014	Potential of fecal microbiota for early-stage detection of colorectal cancer
FR.052	France	Zeller et al., 2014	Potential of fecal microbiota for early-stage detection of colorectal cancer
FR.053	France	Zeller et al., 2014	Potential of fecal microbiota for early-stage detection of colorectal cancer
FR.060	France	Zeller et al., 2014	Potential of fecal microbiota for early-stage detection of colorectal cancer
FR.105	France	Zeller et al., 2014	Potential of fecal microbiota for early-stage detection of colorectal cancer
FR.110	France	Zeller et al., 2014	Potential of fecal microbiota for early-stage detection of colorectal cancer
FR.115	France	Zeller et al., 2014	Potential of fecal microbiota for early-stage detection of colorectal cancer
FR.116	France	Zeller et al., 2014	Potential of fecal microbiota for early-stage detection of colorectal cancer
FR.118	France	Zeller et al., 2014	Potential of fecal microbiota for early-stage detection of colorectal cancer
FR.121	France	Zeller et al., 2014	Potential of fecal microbiota for early-stage detection of colorectal cancer
FR.129	France	Zeller et al., 2014	Potential of fecal microbiota for early-stage detection of colorectal cancer
FR.132	France	Zeller et al., 2014	Potential of fecal microbiota for early-stage detection of colorectal cancer
FR.139	France	Zeller et al., 2014	Potential of fecal microbiota for early-stage detection of colorectal cancer
FR.142	France	Zeller et al., 2014	Potential of fecal microbiota for early-stage detection of colorectal cancer
FR.152	France	Zeller et al., 2014	Potential of fecal microbiota for early-stage detection of colorectal cancer
FR.156	France	Zeller et al., 2014	Potential of fecal microbiota for early-stage detection of colorectal cancer
FR.166	France	Zeller et al., 2014	Potential of fecal microbiota for early-stage detection of colorectal cancer
FR.169	France	Zeller et al., 2014	Potential of fecal microbiota for early-stage detection of colorectal cancer
FR.173	France	Zeller et al., 2014	Potential of fecal microbiota for early-stage detection of colorectal cancer
FR.187	France	Zeller et al., 2014	Potential of fecal microbiota for early-stage detection of colorectal cancer
FR.192	France	Zeller et al., 2014	Potential of fecal microbiota for early-stage detection of colorectal cancer
FR.193	France	Zeller et al., 2014	Potential of fecal microbiota for early-stage detection of colorectal cancer
FR.194	France	Zeller et al., 2014	Potential of fecal microbiota for early-stage detection of colorectal cancer
FR.195	France	Zeller et al., 2014	Potential of fecal microbiota for early-stage detection of colorectal cancer
FR.198	France	Zeller et al., 2014	Potential of fecal microbiota for early-stage detection of colorectal cancer
FR.212	France	Zeller et al., 2014	Potential of fecal microbiota for early-stage detection of colorectal cancer
FR.213	France	Zeller et al., 2014	Potential of fecal microbiota for early-stage detection of colorectal cancer
FR.221	France	Zeller et al., 2014	Potential of fecal microbiota for early-stage detection of colorectal cancer
FR.276	France	Zeller et al., 2014	Potential of fecal microbiota for early-stage detection of colorectal cancer
FR.294	France	Zeller et al., 2014	Potential of fecal microbiota for early-stage detection of colorectal cancer
FR.305	France	Zeller et al., 2014	Potential of fecal microbiota for early-stage detection of colorectal cancer
FR.316	France	Zeller et al., 2014	Potential of fecal microbiota for early-stage detection of colorectal cancer
FR.349	France	Zeller et al., 2014	Potential of fecal microbiota for early-stage detection of colorectal cancer
FR.390	France	Zeller et al., 2014	Potential of fecal microbiota for early-stage detection of colorectal cancer
FR.393	France	Zeller et al., 2014	Potential of fecal microbiota for early-stage detection of colorectal cancer
FR.398	France	Zeller et al., 2014	Potential of fecal microbiota for early-stage detection of colorectal cancer
FR.399	France	Zeller et al., 2014	Potential of fecal microbiota for early-stage detection of colorectal cancer
FR.400	France	Zeller et al., 2014	Potential of fecal microbiota for early-stage detection of colorectal cancer
FR.460	France	Zeller et al., 2014	Potential of fecal microbiota for early-stage detection of colorectal cancer
FR.542	France	Zeller et al., 2014	Potential of fecal microbiota for early-stage detection of colorectal cancer
FR.558	France	Zeller et al., 2014	Potential of fecal microbiota for early-stage detection of colorectal cancer
FR.568	France	Zeller et al., 2014	Potential of fecal microbiota for early-stage detection of colorectal cancer
FR.682	France	Zeller et al., 2014	Potential of fecal microbiota for early-stage detection of colorectal cancer
FR.684	France	Zeller et al., 2014	Potential of fecal microbiota for early-stage detection of colorectal cancer
FR.696	France	Zeller et al., 2014	Potential of fecal microbiota for early-stage detection of colorectal cancer
FR.716	France	Zeller et al., 2014	Potential of fecal microbiota for early-stage detection of colorectal cancer
FR.719	France	Zeller et al., 2014	Potential of fecal microbiota for early-stage detection of colorectal cancer
FR.721	France	Zeller et al., 2014	Potential of fecal microbiota for early-stage detection of colorectal cancer
FR.726	France	Zeller et al., 2014	Potential of fecal microbiota for early-stage detection of colorectal cancer
FR.728	France	Zeller et al., 2014	Potential of fecal microbiota for early-stage detection of colorectal cancer
FR.730	France	Zeller et al., 2014	Potential of fecal microbiota for early-stage detection of colorectal cancer
FR.751	France	Zeller et al., 2014	Potential of fecal microbiota for early-stage detection of colorectal cancer
FR.759	France	Zeller et al., 2014	Potential of fecal microbiota for early-stage detection of colorectal cancer
FR.902	France	Zeller et al., 2014	Potential of fecal microbiota for early-stage detection of colorectal cancer
PGHST0001	Hong Kong	Yeoh et al., 2020	Southern Chinese populations harbour non-nucleatum Fusobacteria possessing homologues of the colorectal cancer-associated FadA virulence factor
PGHST0002	Hong Kong	Yeoh et al., 2020	Southern Chinese populations harbour non-nucleatum Fusobacteria possessing homologues of the colorectal cancer-associated FadA virulence factor
PGHST0003	Hong Kong	Yeoh et al., 2020	Southern Chinese populations harbour non-nucleatum Fusobacteria possessing homologues of the colorectal cancer-associated FadA virulence factor
PGHST0004	Hong Kong	Yeoh et al., 2020	Southern Chinese populations harbour non-nucleatum Fusobacteria possessing homologues of the colorectal cancer-associated FadA virulence factor
PGHST0005	Hong Kong	Yeoh et al., 2020	Southern Chinese populations harbour non-nucleatum Fusobacteria possessing homologues of the colorectal cancer-associated FadA virulence factor
PGHST0006	Hong Kong	Yeoh et al., 2020	Southern Chinese populations harbour non-nucleatum Fusobacteria possessing homologues of the colorectal cancer-associated FadA virulence factor
PGHST0007	Hong Kong	Yeoh et al., 2020	Southern Chinese populations harbour non-nucleatum Fusobacteria possessing homologues of the colorectal cancer-associated FadA virulence factor
PGHST0008	Hong Kong	Yeoh et al., 2020	Southern Chinese populations harbour non-nucleatum Fusobacteria possessing homologues of the colorectal cancer-associated FadA virulence factor
PGHST0009	Hong Kong	Yeoh et al., 2020	Southern Chinese populations harbour non-nucleatum Fusobacteria possessing homologues of the colorectal cancer-associated FadA virulence factor
PGHST0011	Hong Kong	Yeoh et al., 2020	Southern Chinese populations harbour non-nucleatum Fusobacteria possessing homologues of the colorectal cancer-associated FadA virulence factor
PGHST0012	Hong Kong	Yeoh et al., 2020	Southern Chinese populations harbour non-nucleatum Fusobacteria possessing homologues of the colorectal cancer-associated FadA virulence factor
PGHST0014	Hong Kong	Yeoh et al., 2020	Southern Chinese populations harbour non-nucleatum Fusobacteria possessing homologues of the colorectal cancer-associated FadA virulence factor
PGHST0015	Hong Kong	Yeoh et al., 2020	Southern Chinese populations harbour non-nucleatum Fusobacteria possessing homologues of the colorectal cancer-associated FadA virulence factor
PGHST0016	Hong Kong	Yeoh et al., 2020	Southern Chinese populations harbour non-nucleatum Fusobacteria possessing homologues of the colorectal cancer-associated FadA virulence factor
PGHST0017	Hong Kong	Yeoh et al., 2020	Southern Chinese populations harbour non-nucleatum Fusobacteria possessing homologues of the colorectal cancer-associated FadA virulence factor
PGHST0018	Hong Kong	Yeoh et al., 2020	Southern Chinese populations harbour non-nucleatum Fusobacteria possessing homologues of the colorectal cancer-associated FadA virulence factor
PGHST0019	Hong Kong	Yeoh et al., 2020	Southern Chinese populations harbour non-nucleatum Fusobacteria possessing homologues of the colorectal cancer-associated FadA virulence factor
PGHST0020	Hong Kong	Yeoh et al., 2020	Southern Chinese populations harbour non-nucleatum Fusobacteria possessing homologues of the colorectal cancer-associated FadA virulence factor
PGHST0021	Hong Kong	Yeoh et al., 2020	Southern Chinese populations harbour non-nucleatum Fusobacteria possessing homologues of the colorectal cancer-associated FadA virulence factor
PGHST0022	Hong Kong	Yeoh et al., 2020	Southern Chinese populations harbour non-nucleatum Fusobacteria possessing homologues of the colorectal cancer-associated FadA virulence factor
PGHST0023	Hong Kong	Yeoh et al., 2020	Southern Chinese populations harbour non-nucleatum Fusobacteria possessing homologues of the colorectal cancer-associated FadA virulence factor
PGHST0024	Hong Kong	Yeoh et al., 2020	Southern Chinese populations harbour non-nucleatum Fusobacteria possessing homologues of the colorectal cancer-associated FadA virulence factor
PGHST0026	Hong Kong	Yeoh et al., 2020	Southern Chinese populations harbour non-nucleatum Fusobacteria possessing homologues of the colorectal cancer-associated FadA virulence factor
PGHST0027	Hong Kong	Yeoh et al., 2020	Southern Chinese populations harbour non-nucleatum Fusobacteria possessing homologues of the colorectal cancer-associated FadA virulence factor
PGHST0028	Hong Kong	Yeoh et al., 2020	Southern Chinese populations harbour non-nucleatum Fusobacteria possessing homologues of the colorectal cancer-associated FadA virulence factor
PGHST0029	Hong Kong	Yeoh et al., 2020	Southern Chinese populations harbour non-nucleatum Fusobacteria possessing homologues of the colorectal cancer-associated FadA virulence factor
PGHST0030	Hong Kong	Yeoh et al., 2020	Southern Chinese populations harbour non-nucleatum Fusobacteria possessing homologues of the colorectal cancer-associated FadA virulence factor
PGHST0031	Hong Kong	Yeoh et al., 2020	Southern Chinese populations harbour non-nucleatum Fusobacteria possessing homologues of the colorectal cancer-associated FadA virulence factor
PGHST0032	Hong Kong	Yeoh et al., 2020	Southern Chinese populations harbour non-nucleatum Fusobacteria possessing homologues of the colorectal cancer-associated FadA virulence factor
PGHST0033	Hong Kong	Yeoh et al., 2020	Southern Chinese populations harbour non-nucleatum Fusobacteria possessing homologues of the colorectal cancer-associated FadA virulence factor
PGHST0034	Hong Kong	Yeoh et al., 2020	Southern Chinese populations harbour non-nucleatum Fusobacteria possessing homologues of the colorectal cancer-associated FadA virulence factor
PGHST0035	Hong Kong	Yeoh et al., 2020	Southern Chinese populations harbour non-nucleatum Fusobacteria possessing homologues of the colorectal cancer-associated FadA virulence factor
PGHST0036	Hong Kong	Yeoh et al., 2020	Southern Chinese populations harbour non-nucleatum Fusobacteria possessing homologues of the colorectal cancer-associated FadA virulence factor
PGHST0037	Hong Kong	Yeoh et al., 2020	Southern Chinese populations harbour non-nucleatum Fusobacteria possessing homologues of the colorectal cancer-associated FadA virulence factor
PGHST0038	Hong Kong	Yeoh et al., 2020	Southern Chinese populations harbour non-nucleatum Fusobacteria possessing homologues of the colorectal cancer-associated FadA virulence factor
PGHST0040	Hong Kong	Yeoh et al., 2020	Southern Chinese populations harbour non-nucleatum Fusobacteria possessing homologues of the colorectal cancer-associated FadA virulence factor
PGHST0042	Hong Kong	Yeoh et al., 2020	Southern Chinese populations harbour non-nucleatum Fusobacteria possessing homologues of the colorectal cancer-associated FadA virulence factor
PGHST0043	Hong Kong	Yeoh et al., 2020	Southern Chinese populations harbour non-nucleatum Fusobacteria possessing homologues of the colorectal cancer-associated FadA virulence factor
PGHST0045	Hong Kong	Yeoh et al., 2020	Southern Chinese populations harbour non-nucleatum Fusobacteria possessing homologues of the colorectal cancer-associated FadA virulence factor
PGHST0046	Hong Kong	Yeoh et al., 2020	Southern Chinese populations harbour non-nucleatum Fusobacteria possessing homologues of the colorectal cancer-associated FadA virulence factor
PGHST0047	Hong Kong	Yeoh et al., 2020	Southern Chinese populations harbour non-nucleatum Fusobacteria possessing homologues of the colorectal cancer-associated FadA virulence factor
PGHST0048	Hong Kong	Yeoh et al., 2020	Southern Chinese populations harbour non-nucleatum Fusobacteria possessing homologues of the colorectal cancer-associated FadA virulence factor
PGHST0049	Hong Kong	Yeoh et al., 2020	Southern Chinese populations harbour non-nucleatum Fusobacteria possessing homologues of the colorectal cancer-associated FadA virulence factor
PGHST0050	Hong Kong	Yeoh et al., 2020	Southern Chinese populations harbour non-nucleatum Fusobacteria possessing homologues of the colorectal cancer-associated FadA virulence factor
PGHST0051	Hong Kong	Yeoh et al., 2020	Southern Chinese populations harbour non-nucleatum Fusobacteria possessing homologues of the colorectal cancer-associated FadA virulence factor
PGHST0052	Hong Kong	Yeoh et al., 2020	Southern Chinese populations harbour non-nucleatum Fusobacteria possessing homologues of the colorectal cancer-associated FadA virulence factor
PGHST0053	Hong Kong	Yeoh et al., 2020	Southern Chinese populations harbour non-nucleatum Fusobacteria possessing homologues of the colorectal cancer-associated FadA virulence factor
PGHST0054	Hong Kong	Yeoh et al., 2020	Southern Chinese populations harbour non-nucleatum Fusobacteria possessing homologues of the colorectal cancer-associated FadA virulence factor
PGHST0055	Hong Kong	Yeoh et al., 2020	Southern Chinese populations harbour non-nucleatum Fusobacteria possessing homologues of the colorectal cancer-associated FadA virulence factor
PGHST0057	Hong Kong	Yeoh et al., 2020	Southern Chinese populations harbour non-nucleatum Fusobacteria possessing homologues of the colorectal cancer-associated FadA virulence factor
PGHST0058	Hong Kong	Yeoh et al., 2020	Southern Chinese populations harbour non-nucleatum Fusobacteria possessing homologues of the colorectal cancer-associated FadA virulence factor
PGHST0059	Hong Kong	Yeoh et al., 2020	Southern Chinese populations harbour non-nucleatum Fusobacteria possessing homologues of the colorectal cancer-associated FadA virulence factor
PGHST0060	Hong Kong	Yeoh et al., 2020	Southern Chinese populations harbour non-nucleatum Fusobacteria possessing homologues of the colorectal cancer-associated FadA virulence factor
PGHST0061	Hong Kong	Yeoh et al., 2020	Southern Chinese populations harbour non-nucleatum Fusobacteria possessing homologues of the colorectal cancer-associated FadA virulence factor
PGHST0062	Hong Kong	Yeoh et al., 2020	Southern Chinese populations harbour non-nucleatum Fusobacteria possessing homologues of the colorectal cancer-associated FadA virulence factor
PGHST0063	Hong Kong	Yeoh et al., 2020	Southern Chinese populations harbour non-nucleatum Fusobacteria possessing homologues of the colorectal cancer-associated FadA virulence factor
PGHST0064	Hong Kong	Yeoh et al., 2020	Southern Chinese populations harbour non-nucleatum Fusobacteria possessing homologues of the colorectal cancer-associated FadA virulence factor
PGHST0065	Hong Kong	Yeoh et al., 2020	Southern Chinese populations harbour non-nucleatum Fusobacteria possessing homologues of the colorectal cancer-associated FadA virulence factor
PGHST0066	Hong Kong	Yeoh et al., 2020	Southern Chinese populations harbour non-nucleatum Fusobacteria possessing homologues of the colorectal cancer-associated FadA virulence factor
PGHST0067	Hong Kong	Yeoh et al., 2020	Southern Chinese populations harbour non-nucleatum Fusobacteria possessing homologues of the colorectal cancer-associated FadA virulence factor
PGHST0068	Hong Kong	Yeoh et al., 2020	Southern Chinese populations harbour non-nucleatum Fusobacteria possessing homologues of the colorectal cancer-associated FadA virulence factor
PGHST0069	Hong Kong	Yeoh et al., 2020	Southern Chinese populations harbour non-nucleatum Fusobacteria possessing homologues of the colorectal cancer-associated FadA virulence factor
PGHST0071	Hong Kong	Yeoh et al., 2020	Southern Chinese populations harbour non-nucleatum Fusobacteria possessing homologues of the colorectal cancer-associated FadA virulence factor
PGHST0072	Hong Kong	Yeoh et al., 2020	Southern Chinese populations harbour non-nucleatum Fusobacteria possessing homologues of the colorectal cancer-associated FadA virulence factor
PGHST0073	Hong Kong	Yeoh et al., 2020	Southern Chinese populations harbour non-nucleatum Fusobacteria possessing homologues of the colorectal cancer-associated FadA virulence factor
PGHST0074	Hong Kong	Yeoh et al., 2020	Southern Chinese populations harbour non-nucleatum Fusobacteria possessing homologues of the colorectal cancer-associated FadA virulence factor
PGHST0075	Hong Kong	Yeoh et al., 2020	Southern Chinese populations harbour non-nucleatum Fusobacteria possessing homologues of the colorectal cancer-associated FadA virulence factor
PGHST0076	Hong Kong	Yeoh et al., 2020	Southern Chinese populations harbour non-nucleatum Fusobacteria possessing homologues of the colorectal cancer-associated FadA virulence factor
PGHST0077	Hong Kong	Yeoh et al., 2020	Southern Chinese populations harbour non-nucleatum Fusobacteria possessing homologues of the colorectal cancer-associated FadA virulence factor
PGHST0079	Hong Kong	Yeoh et al., 2020	Southern Chinese populations harbour non-nucleatum Fusobacteria possessing homologues of the colorectal cancer-associated FadA virulence factor
PGHST0080	Hong Kong	Yeoh et al., 2020	Southern Chinese populations harbour non-nucleatum Fusobacteria possessing homologues of the colorectal cancer-associated FadA virulence factor
PGHST0081	Hong Kong	Yeoh et al., 2020	Southern Chinese populations harbour non-nucleatum Fusobacteria possessing homologues of the colorectal cancer-associated FadA virulence factor
PGHST0082	Hong Kong	Yeoh et al., 2020	Southern Chinese populations harbour non-nucleatum Fusobacteria possessing homologues of the colorectal cancer-associated FadA virulence factor
PGHST0083	Hong Kong	Yeoh et al., 2020	Southern Chinese populations harbour non-nucleatum Fusobacteria possessing homologues of the colorectal cancer-associated FadA virulence factor
PGHST0085	Hong Kong	Yeoh et al., 2020	Southern Chinese populations harbour non-nucleatum Fusobacteria possessing homologues of the colorectal cancer-associated FadA virulence factor
PGHST0086	Hong Kong	Yeoh et al., 2020	Southern Chinese populations harbour non-nucleatum Fusobacteria possessing homologues of the colorectal cancer-associated FadA virulence factor
PGHST0087	Hong Kong	Yeoh et al., 2020	Southern Chinese populations harbour non-nucleatum Fusobacteria possessing homologues of the colorectal cancer-associated FadA virulence factor
PGHST0088	Hong Kong	Yeoh et al., 2020	Southern Chinese populations harbour non-nucleatum Fusobacteria possessing homologues of the colorectal cancer-associated FadA virulence factor
PGHST0089	Hong Kong	Yeoh et al., 2020	Southern Chinese populations harbour non-nucleatum Fusobacteria possessing homologues of the colorectal cancer-associated FadA virulence factor
PGHST0090	Hong Kong	Yeoh et al., 2020	Southern Chinese populations harbour non-nucleatum Fusobacteria possessing homologues of the colorectal cancer-associated FadA virulence factor
PGHST0091	Hong Kong	Yeoh et al., 2020	Southern Chinese populations harbour non-nucleatum Fusobacteria possessing homologues of the colorectal cancer-associated FadA virulence factor
PGHST0092	Hong Kong	Yeoh et al., 2020	Southern Chinese populations harbour non-nucleatum Fusobacteria possessing homologues of the colorectal cancer-associated FadA virulence factor
PGHST0093	Hong Kong	Yeoh et al., 2020	Southern Chinese populations harbour non-nucleatum Fusobacteria possessing homologues of the colorectal cancer-associated FadA virulence factor
PGHST0094	Hong Kong	Yeoh et al., 2020	Southern Chinese populations harbour non-nucleatum Fusobacteria possessing homologues of the colorectal cancer-associated FadA virulence factor
PGHST0095	Hong Kong	Yeoh et al., 2020	Southern Chinese populations harbour non-nucleatum Fusobacteria possessing homologues of the colorectal cancer-associated FadA virulence factor
PGHST0096	Hong Kong	Yeoh et al., 2020	Southern Chinese populations harbour non-nucleatum Fusobacteria possessing homologues of the colorectal cancer-associated FadA virulence factor
PGHST0097	Hong Kong	Yeoh et al., 2020	Southern Chinese populations harbour non-nucleatum Fusobacteria possessing homologues of the colorectal cancer-associated FadA virulence factor
PGHST0098	Hong Kong	Yeoh et al., 2020	Southern Chinese populations harbour non-nucleatum Fusobacteria possessing homologues of the colorectal cancer-associated FadA virulence factor
PGHST0099	Hong Kong	Yeoh et al., 2020	Southern Chinese populations harbour non-nucleatum Fusobacteria possessing homologues of the colorectal cancer-associated FadA virulence factor
pGHST100	Hong Kong	Yeoh et al., 2020	Southern Chinese populations harbour non-nucleatum Fusobacteria possessing homologues of the colorectal cancer-associated FadA virulence factor
pGHST101	Hong Kong	Yeoh et al., 2020	Southern Chinese populations harbour non-nucleatum Fusobacteria possessing homologues of the colorectal cancer-associated FadA virulence factor
pGHST102	Hong Kong	Yeoh et al., 2020	Southern Chinese populations harbour non-nucleatum Fusobacteria possessing homologues of the colorectal cancer-associated FadA virulence factor
PHMST0001	Hong Kong	Yeoh et al., 2020	Southern Chinese populations harbour non-nucleatum Fusobacteria possessing homologues of the colorectal cancer-associated FadA virulence factor
PHMST0002	Hong Kong	Yeoh et al., 2020	Southern Chinese populations harbour non-nucleatum Fusobacteria possessing homologues of the colorectal cancer-associated FadA virulence factor
PHMST0003	Hong Kong	Yeoh et al., 2020	Southern Chinese populations harbour non-nucleatum Fusobacteria possessing homologues of the colorectal cancer-associated FadA virulence factor
PHMST0004	Hong Kong	Yeoh et al., 2020	Southern Chinese populations harbour non-nucleatum Fusobacteria possessing homologues of the colorectal cancer-associated FadA virulence factor
PHMST0005	Hong Kong	Yeoh et al., 2020	Southern Chinese populations harbour non-nucleatum Fusobacteria possessing homologues of the colorectal cancer-associated FadA virulence factor
PHMST0006	Hong Kong	Yeoh et al., 2020	Southern Chinese populations harbour non-nucleatum Fusobacteria possessing homologues of the colorectal cancer-associated FadA virulence factor
PHMST0007	Hong Kong	Yeoh et al., 2020	Southern Chinese populations harbour non-nucleatum Fusobacteria possessing homologues of the colorectal cancer-associated FadA virulence factor
PHMST0008	Hong Kong	Yeoh et al., 2020	Southern Chinese populations harbour non-nucleatum Fusobacteria possessing homologues of the colorectal cancer-associated FadA virulence factor
PHMST0010	Hong Kong	Yeoh et al., 2020	Southern Chinese populations harbour non-nucleatum Fusobacteria possessing homologues of the colorectal cancer-associated FadA virulence factor
PHMST0011	Hong Kong	Yeoh et al., 2020	Southern Chinese populations harbour non-nucleatum Fusobacteria possessing homologues of the colorectal cancer-associated FadA virulence factor
PHMST100_merged	Hong Kong	Yeoh et al., 2020	Southern Chinese populations harbour non-nucleatum Fusobacteria possessing homologues of the colorectal cancer-associated FadA virulence factor
PHMST101_merged	Hong Kong	Yeoh et al., 2020	Southern Chinese populations harbour non-nucleatum Fusobacteria possessing homologues of the colorectal cancer-associated FadA virulence factor
PHMST102_merged	Hong Kong	Yeoh et al., 2020	Southern Chinese populations harbour non-nucleatum Fusobacteria possessing homologues of the colorectal cancer-associated FadA virulence factor
PHMST103_merged	Hong Kong	Yeoh et al., 2020	Southern Chinese populations harbour non-nucleatum Fusobacteria possessing homologues of the colorectal cancer-associated FadA virulence factor
PHMST104_merged	Hong Kong	Yeoh et al., 2020	Southern Chinese populations harbour non-nucleatum Fusobacteria possessing homologues of the colorectal cancer-associated FadA virulence factor
PHMST105_merged	Hong Kong	Yeoh et al., 2020	Southern Chinese populations harbour non-nucleatum Fusobacteria possessing homologues of the colorectal cancer-associated FadA virulence factor
PHMST106_merged	Hong Kong	Yeoh et al., 2020	Southern Chinese populations harbour non-nucleatum Fusobacteria possessing homologues of the colorectal cancer-associated FadA virulence factor
PHMST107_merged	Hong Kong	Yeoh et al., 2020	Southern Chinese populations harbour non-nucleatum Fusobacteria possessing homologues of the colorectal cancer-associated FadA virulence factor
PHMST108_merged	Hong Kong	Yeoh et al., 2020	Southern Chinese populations harbour non-nucleatum Fusobacteria possessing homologues of the colorectal cancer-associated FadA virulence factor
PHMST109_merged	Hong Kong	Yeoh et al., 2020	Southern Chinese populations harbour non-nucleatum Fusobacteria possessing homologues of the colorectal cancer-associated FadA virulence factor
PHMST110_merged	Hong Kong	Yeoh et al., 2020	Southern Chinese populations harbour non-nucleatum Fusobacteria possessing homologues of the colorectal cancer-associated FadA virulence factor
PHMST111_merged	Hong Kong	Yeoh et al., 2020	Southern Chinese populations harbour non-nucleatum Fusobacteria possessing homologues of the colorectal cancer-associated FadA virulence factor
PHMST112_merged	Hong Kong	Yeoh et al., 2020	Southern Chinese populations harbour non-nucleatum Fusobacteria possessing homologues of the colorectal cancer-associated FadA virulence factor
PHMST113_merged	Hong Kong	Yeoh et al., 2020	Southern Chinese populations harbour non-nucleatum Fusobacteria possessing homologues of the colorectal cancer-associated FadA virulence factor
PHMST114_merged	Hong Kong	Yeoh et al., 2020	Southern Chinese populations harbour non-nucleatum Fusobacteria possessing homologues of the colorectal cancer-associated FadA virulence factor
PHMST115_merged	Hong Kong	Yeoh et al., 2020	Southern Chinese populations harbour non-nucleatum Fusobacteria possessing homologues of the colorectal cancer-associated FadA virulence factor
PHMST116_merged	Hong Kong	Yeoh et al., 2020	Southern Chinese populations harbour non-nucleatum Fusobacteria possessing homologues of the colorectal cancer-associated FadA virulence factor
PHMST117_merged	Hong Kong	Yeoh et al., 2020	Southern Chinese populations harbour non-nucleatum Fusobacteria possessing homologues of the colorectal cancer-associated FadA virulence factor
PHMST118_merged	Hong Kong	Yeoh et al., 2020	Southern Chinese populations harbour non-nucleatum Fusobacteria possessing homologues of the colorectal cancer-associated FadA virulence factor
PHMST119_merged	Hong Kong	Yeoh et al., 2020	Southern Chinese populations harbour non-nucleatum Fusobacteria possessing homologues of the colorectal cancer-associated FadA virulence factor
PHMST120_merged	Hong Kong	Yeoh et al., 2020	Southern Chinese populations harbour non-nucleatum Fusobacteria possessing homologues of the colorectal cancer-associated FadA virulence factor
PHMST121_merged	Hong Kong	Yeoh et al., 2020	Southern Chinese populations harbour non-nucleatum Fusobacteria possessing homologues of the colorectal cancer-associated FadA virulence factor
PHMST122_merged	Hong Kong	Yeoh et al., 2020	Southern Chinese populations harbour non-nucleatum Fusobacteria possessing homologues of the colorectal cancer-associated FadA virulence factor
PHMST123_merged	Hong Kong	Yeoh et al., 2020	Southern Chinese populations harbour non-nucleatum Fusobacteria possessing homologues of the colorectal cancer-associated FadA virulence factor
PHMST124_merged	Hong Kong	Yeoh et al., 2020	Southern Chinese populations harbour non-nucleatum Fusobacteria possessing homologues of the colorectal cancer-associated FadA virulence factor
PHMST125_merged	Hong Kong	Yeoh et al., 2020	Southern Chinese populations harbour non-nucleatum Fusobacteria possessing homologues of the colorectal cancer-associated FadA virulence factor
PHMST126_merged	Hong Kong	Yeoh et al., 2020	Southern Chinese populations harbour non-nucleatum Fusobacteria possessing homologues of the colorectal cancer-associated FadA virulence factor
PHMST127_merged	Hong Kong	Yeoh et al., 2020	Southern Chinese populations harbour non-nucleatum Fusobacteria possessing homologues of the colorectal cancer-associated FadA virulence factor
PHMST128_merged	Hong Kong	Yeoh et al., 2020	Southern Chinese populations harbour non-nucleatum Fusobacteria possessing homologues of the colorectal cancer-associated FadA virulence factor
PHMST129_merged	Hong Kong	Yeoh et al., 2020	Southern Chinese populations harbour non-nucleatum Fusobacteria possessing homologues of the colorectal cancer-associated FadA virulence factor
PHMST13_merged	Hong Kong	Yeoh et al., 2020	Southern Chinese populations harbour non-nucleatum Fusobacteria possessing homologues of the colorectal cancer-associated FadA virulence factor
PHMST130_merged	Hong Kong	Yeoh et al., 2020	Southern Chinese populations harbour non-nucleatum Fusobacteria possessing homologues of the colorectal cancer-associated FadA virulence factor
PHMST131_merged	Hong Kong	Yeoh et al., 2020	Southern Chinese populations harbour non-nucleatum Fusobacteria possessing homologues of the colorectal cancer-associated FadA virulence factor
PHMST132_merged	Hong Kong	Yeoh et al., 2020	Southern Chinese populations harbour non-nucleatum Fusobacteria possessing homologues of the colorectal cancer-associated FadA virulence factor
PHMST133_merged	Hong Kong	Yeoh et al., 2020	Southern Chinese populations harbour non-nucleatum Fusobacteria possessing homologues of the colorectal cancer-associated FadA virulence factor
PHMST134_merged	Hong Kong	Yeoh et al., 2020	Southern Chinese populations harbour non-nucleatum Fusobacteria possessing homologues of the colorectal cancer-associated FadA virulence factor
PHMST135_merged	Hong Kong	Yeoh et al., 2020	Southern Chinese populations harbour non-nucleatum Fusobacteria possessing homologues of the colorectal cancer-associated FadA virulence factor
PHMST136_merged	Hong Kong	Yeoh et al., 2020	Southern Chinese populations harbour non-nucleatum Fusobacteria possessing homologues of the colorectal cancer-associated FadA virulence factor
PHMST137_merged	Hong Kong	Yeoh et al., 2020	Southern Chinese populations harbour non-nucleatum Fusobacteria possessing homologues of the colorectal cancer-associated FadA virulence factor
PHMST138_merged	Hong Kong	Yeoh et al., 2020	Southern Chinese populations harbour non-nucleatum Fusobacteria possessing homologues of the colorectal cancer-associated FadA virulence factor
PHMST139_merged	Hong Kong	Yeoh et al., 2020	Southern Chinese populations harbour non-nucleatum Fusobacteria possessing homologues of the colorectal cancer-associated FadA virulence factor
PHMST14_merged	Hong Kong	Yeoh et al., 2020	Southern Chinese populations harbour non-nucleatum Fusobacteria possessing homologues of the colorectal cancer-associated FadA virulence factor
PHMST140_merged	Hong Kong	Yeoh et al., 2020	Southern Chinese populations harbour non-nucleatum Fusobacteria possessing homologues of the colorectal cancer-associated FadA virulence factor
PHMST141_merged	Hong Kong	Yeoh et al., 2020	Southern Chinese populations harbour non-nucleatum Fusobacteria possessing homologues of the colorectal cancer-associated FadA virulence factor
PHMST142_merged	Hong Kong	Yeoh et al., 2020	Southern Chinese populations harbour non-nucleatum Fusobacteria possessing homologues of the colorectal cancer-associated FadA virulence factor
PHMST143_merged	Hong Kong	Yeoh et al., 2020	Southern Chinese populations harbour non-nucleatum Fusobacteria possessing homologues of the colorectal cancer-associated FadA virulence factor
PHMST144_merged	Hong Kong	Yeoh et al., 2020	Southern Chinese populations harbour non-nucleatum Fusobacteria possessing homologues of the colorectal cancer-associated FadA virulence factor
pHMST145R	Hong Kong	Yeoh et al., 2020	Southern Chinese populations harbour non-nucleatum Fusobacteria possessing homologues of the colorectal cancer-associated FadA virulence factor
PHMST146_merged	Hong Kong	Yeoh et al., 2020	Southern Chinese populations harbour non-nucleatum Fusobacteria possessing homologues of the colorectal cancer-associated FadA virulence factor
PHMST147_merged	Hong Kong	Yeoh et al., 2020	Southern Chinese populations harbour non-nucleatum Fusobacteria possessing homologues of the colorectal cancer-associated FadA virulence factor
PHMST148_merged	Hong Kong	Yeoh et al., 2020	Southern Chinese populations harbour non-nucleatum Fusobacteria possessing homologues of the colorectal cancer-associated FadA virulence factor
PHMST149_merged	Hong Kong	Yeoh et al., 2020	Southern Chinese populations harbour non-nucleatum Fusobacteria possessing homologues of the colorectal cancer-associated FadA virulence factor
PHMST15_merged	Hong Kong	Yeoh et al., 2020	Southern Chinese populations harbour non-nucleatum Fusobacteria possessing homologues of the colorectal cancer-associated FadA virulence factor
PHMST150_merged	Hong Kong	Yeoh et al., 2020	Southern Chinese populations harbour non-nucleatum Fusobacteria possessing homologues of the colorectal cancer-associated FadA virulence factor
PHMST151_merged	Hong Kong	Yeoh et al., 2020	Southern Chinese populations harbour non-nucleatum Fusobacteria possessing homologues of the colorectal cancer-associated FadA virulence factor
PHMST152_merged	Hong Kong	Yeoh et al., 2020	Southern Chinese populations harbour non-nucleatum Fusobacteria possessing homologues of the colorectal cancer-associated FadA virulence factor
PHMST153_merged	Hong Kong	Yeoh et al., 2020	Southern Chinese populations harbour non-nucleatum Fusobacteria possessing homologues of the colorectal cancer-associated FadA virulence factor
PHMST154_merged	Hong Kong	Yeoh et al., 2020	Southern Chinese populations harbour non-nucleatum Fusobacteria possessing homologues of the colorectal cancer-associated FadA virulence factor
PHMST155_merged	Hong Kong	Yeoh et al., 2020	Southern Chinese populations harbour non-nucleatum Fusobacteria possessing homologues of the colorectal cancer-associated FadA virulence factor
PHMST156_merged	Hong Kong	Yeoh et al., 2020	Southern Chinese populations harbour non-nucleatum Fusobacteria possessing homologues of the colorectal cancer-associated FadA virulence factor
PHMST158_merged	Hong Kong	Yeoh et al., 2020	Southern Chinese populations harbour non-nucleatum Fusobacteria possessing homologues of the colorectal cancer-associated FadA virulence factor
PHMST159_merged	Hong Kong	Yeoh et al., 2020	Southern Chinese populations harbour non-nucleatum Fusobacteria possessing homologues of the colorectal cancer-associated FadA virulence factor
PHMST16_merged	Hong Kong	Yeoh et al., 2020	Southern Chinese populations harbour non-nucleatum Fusobacteria possessing homologues of the colorectal cancer-associated FadA virulence factor
PHMST160_merged	Hong Kong	Yeoh et al., 2020	Southern Chinese populations harbour non-nucleatum Fusobacteria possessing homologues of the colorectal cancer-associated FadA virulence factor
PHMST161_merged	Hong Kong	Yeoh et al., 2020	Southern Chinese populations harbour non-nucleatum Fusobacteria possessing homologues of the colorectal cancer-associated FadA virulence factor
PHMST162_merged	Hong Kong	Yeoh et al., 2020	Southern Chinese populations harbour non-nucleatum Fusobacteria possessing homologues of the colorectal cancer-associated FadA virulence factor
PHMST163_merged	Hong Kong	Yeoh et al., 2020	Southern Chinese populations harbour non-nucleatum Fusobacteria possessing homologues of the colorectal cancer-associated FadA virulence factor
PHMST164_merged	Hong Kong	Yeoh et al., 2020	Southern Chinese populations harbour non-nucleatum Fusobacteria possessing homologues of the colorectal cancer-associated FadA virulence factor
PHMST165_merged	Hong Kong	Yeoh et al., 2020	Southern Chinese populations harbour non-nucleatum Fusobacteria possessing homologues of the colorectal cancer-associated FadA virulence factor
PHMST166_merged	Hong Kong	Yeoh et al., 2020	Southern Chinese populations harbour non-nucleatum Fusobacteria possessing homologues of the colorectal cancer-associated FadA virulence factor
PHMST167_merged	Hong Kong	Yeoh et al., 2020	Southern Chinese populations harbour non-nucleatum Fusobacteria possessing homologues of the colorectal cancer-associated FadA virulence factor
PHMST168_merged	Hong Kong	Yeoh et al., 2020	Southern Chinese populations harbour non-nucleatum Fusobacteria possessing homologues of the colorectal cancer-associated FadA virulence factor
PHMST169_merged	Hong Kong	Yeoh et al., 2020	Southern Chinese populations harbour non-nucleatum Fusobacteria possessing homologues of the colorectal cancer-associated FadA virulence factor
PHMST17_merged	Hong Kong	Yeoh et al., 2020	Southern Chinese populations harbour non-nucleatum Fusobacteria possessing homologues of the colorectal cancer-associated FadA virulence factor
PHMST170_merged	Hong Kong	Yeoh et al., 2020	Southern Chinese populations harbour non-nucleatum Fusobacteria possessing homologues of the colorectal cancer-associated FadA virulence factor
PHMST171_merged	Hong Kong	Yeoh et al., 2020	Southern Chinese populations harbour non-nucleatum Fusobacteria possessing homologues of the colorectal cancer-associated FadA virulence factor
PHMST172_merged	Hong Kong	Yeoh et al., 2020	Southern Chinese populations harbour non-nucleatum Fusobacteria possessing homologues of the colorectal cancer-associated FadA virulence factor
PHMST173_merged	Hong Kong	Yeoh et al., 2020	Southern Chinese populations harbour non-nucleatum Fusobacteria possessing homologues of the colorectal cancer-associated FadA virulence factor
PHMST174_merged	Hong Kong	Yeoh et al., 2020	Southern Chinese populations harbour non-nucleatum Fusobacteria possessing homologues of the colorectal cancer-associated FadA virulence factor
PHMST175_merged	Hong Kong	Yeoh et al., 2020	Southern Chinese populations harbour non-nucleatum Fusobacteria possessing homologues of the colorectal cancer-associated FadA virulence factor
PHMST176_merged	Hong Kong	Yeoh et al., 2020	Southern Chinese populations harbour non-nucleatum Fusobacteria possessing homologues of the colorectal cancer-associated FadA virulence factor
PHMST177_merged	Hong Kong	Yeoh et al., 2020	Southern Chinese populations harbour non-nucleatum Fusobacteria possessing homologues of the colorectal cancer-associated FadA virulence factor
PHMST178_merged	Hong Kong	Yeoh et al., 2020	Southern Chinese populations harbour non-nucleatum Fusobacteria possessing homologues of the colorectal cancer-associated FadA virulence factor
PHMST179_merged	Hong Kong	Yeoh et al., 2020	Southern Chinese populations harbour non-nucleatum Fusobacteria possessing homologues of the colorectal cancer-associated FadA virulence factor
PHMST18_merged	Hong Kong	Yeoh et al., 2020	Southern Chinese populations harbour non-nucleatum Fusobacteria possessing homologues of the colorectal cancer-associated FadA virulence factor
PHMST180_merged	Hong Kong	Yeoh et al., 2020	Southern Chinese populations harbour non-nucleatum Fusobacteria possessing homologues of the colorectal cancer-associated FadA virulence factor
PHMST181_merged	Hong Kong	Yeoh et al., 2020	Southern Chinese populations harbour non-nucleatum Fusobacteria possessing homologues of the colorectal cancer-associated FadA virulence factor
PHMST182_merged	Hong Kong	Yeoh et al., 2020	Southern Chinese populations harbour non-nucleatum Fusobacteria possessing homologues of the colorectal cancer-associated FadA virulence factor
PHMST183_merged	Hong Kong	Yeoh et al., 2020	Southern Chinese populations harbour non-nucleatum Fusobacteria possessing homologues of the colorectal cancer-associated FadA virulence factor
PHMST184_merged	Hong Kong	Yeoh et al., 2020	Southern Chinese populations harbour non-nucleatum Fusobacteria possessing homologues of the colorectal cancer-associated FadA virulence factor
PHMST185_merged	Hong Kong	Yeoh et al., 2020	Southern Chinese populations harbour non-nucleatum Fusobacteria possessing homologues of the colorectal cancer-associated FadA virulence factor
PHMST186_merged	Hong Kong	Yeoh et al., 2020	Southern Chinese populations harbour non-nucleatum Fusobacteria possessing homologues of the colorectal cancer-associated FadA virulence factor
pHMST187R	Hong Kong	Yeoh et al., 2020	Southern Chinese populations harbour non-nucleatum Fusobacteria possessing homologues of the colorectal cancer-associated FadA virulence factor
PHMST188_merged	Hong Kong	Yeoh et al., 2020	Southern Chinese populations harbour non-nucleatum Fusobacteria possessing homologues of the colorectal cancer-associated FadA virulence factor
PHMST189_merged	Hong Kong	Yeoh et al., 2020	Southern Chinese populations harbour non-nucleatum Fusobacteria possessing homologues of the colorectal cancer-associated FadA virulence factor
PHMST19_merged	Hong Kong	Yeoh et al., 2020	Southern Chinese populations harbour non-nucleatum Fusobacteria possessing homologues of the colorectal cancer-associated FadA virulence factor
PHMST190_merged	Hong Kong	Yeoh et al., 2020	Southern Chinese populations harbour non-nucleatum Fusobacteria possessing homologues of the colorectal cancer-associated FadA virulence factor
PHMST191_merged	Hong Kong	Yeoh et al., 2020	Southern Chinese populations harbour non-nucleatum Fusobacteria possessing homologues of the colorectal cancer-associated FadA virulence factor
PHMST192_merged	Hong Kong	Yeoh et al., 2020	Southern Chinese populations harbour non-nucleatum Fusobacteria possessing homologues of the colorectal cancer-associated FadA virulence factor
PHMST193_merged	Hong Kong	Yeoh et al., 2020	Southern Chinese populations harbour non-nucleatum Fusobacteria possessing homologues of the colorectal cancer-associated FadA virulence factor
PHMST194_merged	Hong Kong	Yeoh et al., 2020	Southern Chinese populations harbour non-nucleatum Fusobacteria possessing homologues of the colorectal cancer-associated FadA virulence factor
PHMST196_merged	Hong Kong	Yeoh et al., 2020	Southern Chinese populations harbour non-nucleatum Fusobacteria possessing homologues of the colorectal cancer-associated FadA virulence factor
PHMST197_merged	Hong Kong	Yeoh et al., 2020	Southern Chinese populations harbour non-nucleatum Fusobacteria possessing homologues of the colorectal cancer-associated FadA virulence factor
PHMST198_merged	Hong Kong	Yeoh et al., 2020	Southern Chinese populations harbour non-nucleatum Fusobacteria possessing homologues of the colorectal cancer-associated FadA virulence factor
PHMST199_merged	Hong Kong	Yeoh et al., 2020	Southern Chinese populations harbour non-nucleatum Fusobacteria possessing homologues of the colorectal cancer-associated FadA virulence factor
PHMST20_merged	Hong Kong	Yeoh et al., 2020	Southern Chinese populations harbour non-nucleatum Fusobacteria possessing homologues of the colorectal cancer-associated FadA virulence factor
PHMST200_merged	Hong Kong	Yeoh et al., 2020	Southern Chinese populations harbour non-nucleatum Fusobacteria possessing homologues of the colorectal cancer-associated FadA virulence factor
PHMST201_merged	Hong Kong	Yeoh et al., 2020	Southern Chinese populations harbour non-nucleatum Fusobacteria possessing homologues of the colorectal cancer-associated FadA virulence factor
PHMST202_merged	Hong Kong	Yeoh et al., 2020	Southern Chinese populations harbour non-nucleatum Fusobacteria possessing homologues of the colorectal cancer-associated FadA virulence factor
PHMST203_merged	Hong Kong	Yeoh et al., 2020	Southern Chinese populations harbour non-nucleatum Fusobacteria possessing homologues of the colorectal cancer-associated FadA virulence factor
PHMST204_merged	Hong Kong	Yeoh et al., 2020	Southern Chinese populations harbour non-nucleatum Fusobacteria possessing homologues of the colorectal cancer-associated FadA virulence factor
PHMST205_merged	Hong Kong	Yeoh et al., 2020	Southern Chinese populations harbour non-nucleatum Fusobacteria possessing homologues of the colorectal cancer-associated FadA virulence factor
PHMST206_merged	Hong Kong	Yeoh et al., 2020	Southern Chinese populations harbour non-nucleatum Fusobacteria possessing homologues of the colorectal cancer-associated FadA virulence factor
PHMST207_merged	Hong Kong	Yeoh et al., 2020	Southern Chinese populations harbour non-nucleatum Fusobacteria possessing homologues of the colorectal cancer-associated FadA virulence factor
PHMST208_merged	Hong Kong	Yeoh et al., 2020	Southern Chinese populations harbour non-nucleatum Fusobacteria possessing homologues of the colorectal cancer-associated FadA virulence factor
PHMST209_merged	Hong Kong	Yeoh et al., 2020	Southern Chinese populations harbour non-nucleatum Fusobacteria possessing homologues of the colorectal cancer-associated FadA virulence factor
PHMST21_merged	Hong Kong	Yeoh et al., 2020	Southern Chinese populations harbour non-nucleatum Fusobacteria possessing homologues of the colorectal cancer-associated FadA virulence factor
PHMST210_merged	Hong Kong	Yeoh et al., 2020	Southern Chinese populations harbour non-nucleatum Fusobacteria possessing homologues of the colorectal cancer-associated FadA virulence factor
PHMST211_merged	Hong Kong	Yeoh et al., 2020	Southern Chinese populations harbour non-nucleatum Fusobacteria possessing homologues of the colorectal cancer-associated FadA virulence factor
PHMST212_merged	Hong Kong	Yeoh et al., 2020	Southern Chinese populations harbour non-nucleatum Fusobacteria possessing homologues of the colorectal cancer-associated FadA virulence factor
PHMST213_merged	Hong Kong	Yeoh et al., 2020	Southern Chinese populations harbour non-nucleatum Fusobacteria possessing homologues of the colorectal cancer-associated FadA virulence factor
PHMST214_merged	Hong Kong	Yeoh et al., 2020	Southern Chinese populations harbour non-nucleatum Fusobacteria possessing homologues of the colorectal cancer-associated FadA virulence factor
PHMST215_merged	Hong Kong	Yeoh et al., 2020	Southern Chinese populations harbour non-nucleatum Fusobacteria possessing homologues of the colorectal cancer-associated FadA virulence factor
PHMST216_merged	Hong Kong	Yeoh et al., 2020	Southern Chinese populations harbour non-nucleatum Fusobacteria possessing homologues of the colorectal cancer-associated FadA virulence factor
PHMST217_merged	Hong Kong	Yeoh et al., 2020	Southern Chinese populations harbour non-nucleatum Fusobacteria possessing homologues of the colorectal cancer-associated FadA virulence factor
PHMST218_merged	Hong Kong	Yeoh et al., 2020	Southern Chinese populations harbour non-nucleatum Fusobacteria possessing homologues of the colorectal cancer-associated FadA virulence factor
PHMST219_merged	Hong Kong	Yeoh et al., 2020	Southern Chinese populations harbour non-nucleatum Fusobacteria possessing homologues of the colorectal cancer-associated FadA virulence factor
PHMST22_merged	Hong Kong	Yeoh et al., 2020	Southern Chinese populations harbour non-nucleatum Fusobacteria possessing homologues of the colorectal cancer-associated FadA virulence factor
PHMST220_merged	Hong Kong	Yeoh et al., 2020	Southern Chinese populations harbour non-nucleatum Fusobacteria possessing homologues of the colorectal cancer-associated FadA virulence factor
PHMST221_merged	Hong Kong	Yeoh et al., 2020	Southern Chinese populations harbour non-nucleatum Fusobacteria possessing homologues of the colorectal cancer-associated FadA virulence factor
PHMST222_merged	Hong Kong	Yeoh et al., 2020	Southern Chinese populations harbour non-nucleatum Fusobacteria possessing homologues of the colorectal cancer-associated FadA virulence factor
PHMST223_merged	Hong Kong	Yeoh et al., 2020	Southern Chinese populations harbour non-nucleatum Fusobacteria possessing homologues of the colorectal cancer-associated FadA virulence factor
PHMST224_merged	Hong Kong	Yeoh et al., 2020	Southern Chinese populations harbour non-nucleatum Fusobacteria possessing homologues of the colorectal cancer-associated FadA virulence factor
PHMST225_merged	Hong Kong	Yeoh et al., 2020	Southern Chinese populations harbour non-nucleatum Fusobacteria possessing homologues of the colorectal cancer-associated FadA virulence factor
PHMST226_merged	Hong Kong	Yeoh et al., 2020	Southern Chinese populations harbour non-nucleatum Fusobacteria possessing homologues of the colorectal cancer-associated FadA virulence factor
PHMST227_merged	Hong Kong	Yeoh et al., 2020	Southern Chinese populations harbour non-nucleatum Fusobacteria possessing homologues of the colorectal cancer-associated FadA virulence factor
PHMST228_merged	Hong Kong	Yeoh et al., 2020	Southern Chinese populations harbour non-nucleatum Fusobacteria possessing homologues of the colorectal cancer-associated FadA virulence factor
PHMST229_merged	Hong Kong	Yeoh et al., 2020	Southern Chinese populations harbour non-nucleatum Fusobacteria possessing homologues of the colorectal cancer-associated FadA virulence factor
PHMST23_merged	Hong Kong	Yeoh et al., 2020	Southern Chinese populations harbour non-nucleatum Fusobacteria possessing homologues of the colorectal cancer-associated FadA virulence factor
PHMST230_merged	Hong Kong	Yeoh et al., 2020	Southern Chinese populations harbour non-nucleatum Fusobacteria possessing homologues of the colorectal cancer-associated FadA virulence factor
PHMST231_merged	Hong Kong	Yeoh et al., 2020	Southern Chinese populations harbour non-nucleatum Fusobacteria possessing homologues of the colorectal cancer-associated FadA virulence factor
PHMST232_merged	Hong Kong	Yeoh et al., 2020	Southern Chinese populations harbour non-nucleatum Fusobacteria possessing homologues of the colorectal cancer-associated FadA virulence factor
PHMST233_merged	Hong Kong	Yeoh et al., 2020	Southern Chinese populations harbour non-nucleatum Fusobacteria possessing homologues of the colorectal cancer-associated FadA virulence factor
PHMST234_merged	Hong Kong	Yeoh et al., 2020	Southern Chinese populations harbour non-nucleatum Fusobacteria possessing homologues of the colorectal cancer-associated FadA virulence factor
PHMST235_merged	Hong Kong	Yeoh et al., 2020	Southern Chinese populations harbour non-nucleatum Fusobacteria possessing homologues of the colorectal cancer-associated FadA virulence factor
PHMST236_merged	Hong Kong	Yeoh et al., 2020	Southern Chinese populations harbour non-nucleatum Fusobacteria possessing homologues of the colorectal cancer-associated FadA virulence factor
PHMST237_merged	Hong Kong	Yeoh et al., 2020	Southern Chinese populations harbour non-nucleatum Fusobacteria possessing homologues of the colorectal cancer-associated FadA virulence factor
PHMST238_merged	Hong Kong	Yeoh et al., 2020	Southern Chinese populations harbour non-nucleatum Fusobacteria possessing homologues of the colorectal cancer-associated FadA virulence factor
PHMST239_merged	Hong Kong	Yeoh et al., 2020	Southern Chinese populations harbour non-nucleatum Fusobacteria possessing homologues of the colorectal cancer-associated FadA virulence factor
PHMST24_merged	Hong Kong	Yeoh et al., 2020	Southern Chinese populations harbour non-nucleatum Fusobacteria possessing homologues of the colorectal cancer-associated FadA virulence factor
PHMST240_merged	Hong Kong	Yeoh et al., 2020	Southern Chinese populations harbour non-nucleatum Fusobacteria possessing homologues of the colorectal cancer-associated FadA virulence factor
PHMST241_merged	Hong Kong	Yeoh et al., 2020	Southern Chinese populations harbour non-nucleatum Fusobacteria possessing homologues of the colorectal cancer-associated FadA virulence factor
PHMST242_merged	Hong Kong	Yeoh et al., 2020	Southern Chinese populations harbour non-nucleatum Fusobacteria possessing homologues of the colorectal cancer-associated FadA virulence factor
PHMST243_merged	Hong Kong	Yeoh et al., 2020	Southern Chinese populations harbour non-nucleatum Fusobacteria possessing homologues of the colorectal cancer-associated FadA virulence factor
PHMST244_merged	Hong Kong	Yeoh et al., 2020	Southern Chinese populations harbour non-nucleatum Fusobacteria possessing homologues of the colorectal cancer-associated FadA virulence factor
PHMST245_merged	Hong Kong	Yeoh et al., 2020	Southern Chinese populations harbour non-nucleatum Fusobacteria possessing homologues of the colorectal cancer-associated FadA virulence factor
PHMST246_merged	Hong Kong	Yeoh et al., 2020	Southern Chinese populations harbour non-nucleatum Fusobacteria possessing homologues of the colorectal cancer-associated FadA virulence factor
PHMST247_merged	Hong Kong	Yeoh et al., 2020	Southern Chinese populations harbour non-nucleatum Fusobacteria possessing homologues of the colorectal cancer-associated FadA virulence factor
PHMST248_merged	Hong Kong	Yeoh et al., 2020	Southern Chinese populations harbour non-nucleatum Fusobacteria possessing homologues of the colorectal cancer-associated FadA virulence factor
PHMST249_merged	Hong Kong	Yeoh et al., 2020	Southern Chinese populations harbour non-nucleatum Fusobacteria possessing homologues of the colorectal cancer-associated FadA virulence factor
PHMST25_merged	Hong Kong	Yeoh et al., 2020	Southern Chinese populations harbour non-nucleatum Fusobacteria possessing homologues of the colorectal cancer-associated FadA virulence factor
PHMST250_merged	Hong Kong	Yeoh et al., 2020	Southern Chinese populations harbour non-nucleatum Fusobacteria possessing homologues of the colorectal cancer-associated FadA virulence factor
PHMST251_merged	Hong Kong	Yeoh et al., 2020	Southern Chinese populations harbour non-nucleatum Fusobacteria possessing homologues of the colorectal cancer-associated FadA virulence factor
PHMST252_merged	Hong Kong	Yeoh et al., 2020	Southern Chinese populations harbour non-nucleatum Fusobacteria possessing homologues of the colorectal cancer-associated FadA virulence factor
PHMST253_merged	Hong Kong	Yeoh et al., 2020	Southern Chinese populations harbour non-nucleatum Fusobacteria possessing homologues of the colorectal cancer-associated FadA virulence factor
PHMST254_merged	Hong Kong	Yeoh et al., 2020	Southern Chinese populations harbour non-nucleatum Fusobacteria possessing homologues of the colorectal cancer-associated FadA virulence factor
PHMST255_merged	Hong Kong	Yeoh et al., 2020	Southern Chinese populations harbour non-nucleatum Fusobacteria possessing homologues of the colorectal cancer-associated FadA virulence factor
PHMST256_merged	Hong Kong	Yeoh et al., 2020	Southern Chinese populations harbour non-nucleatum Fusobacteria possessing homologues of the colorectal cancer-associated FadA virulence factor
PHMST257_merged	Hong Kong	Yeoh et al., 2020	Southern Chinese populations harbour non-nucleatum Fusobacteria possessing homologues of the colorectal cancer-associated FadA virulence factor
PHMST258_merged	Hong Kong	Yeoh et al., 2020	Southern Chinese populations harbour non-nucleatum Fusobacteria possessing homologues of the colorectal cancer-associated FadA virulence factor
PHMST259_merged	Hong Kong	Yeoh et al., 2020	Southern Chinese populations harbour non-nucleatum Fusobacteria possessing homologues of the colorectal cancer-associated FadA virulence factor
PHMST26_merged	Hong Kong	Yeoh et al., 2020	Southern Chinese populations harbour non-nucleatum Fusobacteria possessing homologues of the colorectal cancer-associated FadA virulence factor
PHMST260_merged	Hong Kong	Yeoh et al., 2020	Southern Chinese populations harbour non-nucleatum Fusobacteria possessing homologues of the colorectal cancer-associated FadA virulence factor
PHMST261_merged	Hong Kong	Yeoh et al., 2020	Southern Chinese populations harbour non-nucleatum Fusobacteria possessing homologues of the colorectal cancer-associated FadA virulence factor
PHMST262_merged	Hong Kong	Yeoh et al., 2020	Southern Chinese populations harbour non-nucleatum Fusobacteria possessing homologues of the colorectal cancer-associated FadA virulence factor
PHMST263_merged	Hong Kong	Yeoh et al., 2020	Southern Chinese populations harbour non-nucleatum Fusobacteria possessing homologues of the colorectal cancer-associated FadA virulence factor
PHMST264_merged	Hong Kong	Yeoh et al., 2020	Southern Chinese populations harbour non-nucleatum Fusobacteria possessing homologues of the colorectal cancer-associated FadA virulence factor
PHMST265_merged	Hong Kong	Yeoh et al., 2020	Southern Chinese populations harbour non-nucleatum Fusobacteria possessing homologues of the colorectal cancer-associated FadA virulence factor
PHMST266_merged	Hong Kong	Yeoh et al., 2020	Southern Chinese populations harbour non-nucleatum Fusobacteria possessing homologues of the colorectal cancer-associated FadA virulence factor
PHMST268_merged	Hong Kong	Yeoh et al., 2020	Southern Chinese populations harbour non-nucleatum Fusobacteria possessing homologues of the colorectal cancer-associated FadA virulence factor
PHMST269_merged	Hong Kong	Yeoh et al., 2020	Southern Chinese populations harbour non-nucleatum Fusobacteria possessing homologues of the colorectal cancer-associated FadA virulence factor
PHMST27_merged	Hong Kong	Yeoh et al., 2020	Southern Chinese populations harbour non-nucleatum Fusobacteria possessing homologues of the colorectal cancer-associated FadA virulence factor
PHMST270_merged	Hong Kong	Yeoh et al., 2020	Southern Chinese populations harbour non-nucleatum Fusobacteria possessing homologues of the colorectal cancer-associated FadA virulence factor
PHMST271_merged	Hong Kong	Yeoh et al., 2020	Southern Chinese populations harbour non-nucleatum Fusobacteria possessing homologues of the colorectal cancer-associated FadA virulence factor
PHMST272_merged	Hong Kong	Yeoh et al., 2020	Southern Chinese populations harbour non-nucleatum Fusobacteria possessing homologues of the colorectal cancer-associated FadA virulence factor
PHMST273_merged	Hong Kong	Yeoh et al., 2020	Southern Chinese populations harbour non-nucleatum Fusobacteria possessing homologues of the colorectal cancer-associated FadA virulence factor
PHMST274_merged	Hong Kong	Yeoh et al., 2020	Southern Chinese populations harbour non-nucleatum Fusobacteria possessing homologues of the colorectal cancer-associated FadA virulence factor
PHMST275_merged	Hong Kong	Yeoh et al., 2020	Southern Chinese populations harbour non-nucleatum Fusobacteria possessing homologues of the colorectal cancer-associated FadA virulence factor
PHMST276_merged	Hong Kong	Yeoh et al., 2020	Southern Chinese populations harbour non-nucleatum Fusobacteria possessing homologues of the colorectal cancer-associated FadA virulence factor
PHMST277_merged	Hong Kong	Yeoh et al., 2020	Southern Chinese populations harbour non-nucleatum Fusobacteria possessing homologues of the colorectal cancer-associated FadA virulence factor
PHMST278_merged	Hong Kong	Yeoh et al., 2020	Southern Chinese populations harbour non-nucleatum Fusobacteria possessing homologues of the colorectal cancer-associated FadA virulence factor
PHMST279_merged	Hong Kong	Yeoh et al., 2020	Southern Chinese populations harbour non-nucleatum Fusobacteria possessing homologues of the colorectal cancer-associated FadA virulence factor
PHMST28_merged	Hong Kong	Yeoh et al., 2020	Southern Chinese populations harbour non-nucleatum Fusobacteria possessing homologues of the colorectal cancer-associated FadA virulence factor
PHMST280_merged	Hong Kong	Yeoh et al., 2020	Southern Chinese populations harbour non-nucleatum Fusobacteria possessing homologues of the colorectal cancer-associated FadA virulence factor
PHMST281_merged	Hong Kong	Yeoh et al., 2020	Southern Chinese populations harbour non-nucleatum Fusobacteria possessing homologues of the colorectal cancer-associated FadA virulence factor
PHMST282_merged	Hong Kong	Yeoh et al., 2020	Southern Chinese populations harbour non-nucleatum Fusobacteria possessing homologues of the colorectal cancer-associated FadA virulence factor
PHMST283_merged	Hong Kong	Yeoh et al., 2020	Southern Chinese populations harbour non-nucleatum Fusobacteria possessing homologues of the colorectal cancer-associated FadA virulence factor
PHMST284_merged	Hong Kong	Yeoh et al., 2020	Southern Chinese populations harbour non-nucleatum Fusobacteria possessing homologues of the colorectal cancer-associated FadA virulence factor
pHMST285	Hong Kong	Yeoh et al., 2020	Southern Chinese populations harbour non-nucleatum Fusobacteria possessing homologues of the colorectal cancer-associated FadA virulence factor
pHMST286	Hong Kong	Yeoh et al., 2020	Southern Chinese populations harbour non-nucleatum Fusobacteria possessing homologues of the colorectal cancer-associated FadA virulence factor
pHMST287	Hong Kong	Yeoh et al., 2020	Southern Chinese populations harbour non-nucleatum Fusobacteria possessing homologues of the colorectal cancer-associated FadA virulence factor
pHMST288	Hong Kong	Yeoh et al., 2020	Southern Chinese populations harbour non-nucleatum Fusobacteria possessing homologues of the colorectal cancer-associated FadA virulence factor
pHMST289	Hong Kong	Yeoh et al., 2020	Southern Chinese populations harbour non-nucleatum Fusobacteria possessing homologues of the colorectal cancer-associated FadA virulence factor
PHMST29_merged	Hong Kong	Yeoh et al., 2020	Southern Chinese populations harbour non-nucleatum Fusobacteria possessing homologues of the colorectal cancer-associated FadA virulence factor
pHMST290	Hong Kong	Yeoh et al., 2020	Southern Chinese populations harbour non-nucleatum Fusobacteria possessing homologues of the colorectal cancer-associated FadA virulence factor
pHMST291	Hong Kong	Yeoh et al., 2020	Southern Chinese populations harbour non-nucleatum Fusobacteria possessing homologues of the colorectal cancer-associated FadA virulence factor
pHMST292	Hong Kong	Yeoh et al., 2020	Southern Chinese populations harbour non-nucleatum Fusobacteria possessing homologues of the colorectal cancer-associated FadA virulence factor
pHMST293	Hong Kong	Yeoh et al., 2020	Southern Chinese populations harbour non-nucleatum Fusobacteria possessing homologues of the colorectal cancer-associated FadA virulence factor
pHMST294	Hong Kong	Yeoh et al., 2020	Southern Chinese populations harbour non-nucleatum Fusobacteria possessing homologues of the colorectal cancer-associated FadA virulence factor
pHMST295	Hong Kong	Yeoh et al., 2020	Southern Chinese populations harbour non-nucleatum Fusobacteria possessing homologues of the colorectal cancer-associated FadA virulence factor
pHMST296	Hong Kong	Yeoh et al., 2020	Southern Chinese populations harbour non-nucleatum Fusobacteria possessing homologues of the colorectal cancer-associated FadA virulence factor
pHMST297	Hong Kong	Yeoh et al., 2020	Southern Chinese populations harbour non-nucleatum Fusobacteria possessing homologues of the colorectal cancer-associated FadA virulence factor
pHMST298	Hong Kong	Yeoh et al., 2020	Southern Chinese populations harbour non-nucleatum Fusobacteria possessing homologues of the colorectal cancer-associated FadA virulence factor
pHMST299	Hong Kong	Yeoh et al., 2020	Southern Chinese populations harbour non-nucleatum Fusobacteria possessing homologues of the colorectal cancer-associated FadA virulence factor
PHMST30_merged	Hong Kong	Yeoh et al., 2020	Southern Chinese populations harbour non-nucleatum Fusobacteria possessing homologues of the colorectal cancer-associated FadA virulence factor
pHMST300	Hong Kong	Yeoh et al., 2020	Southern Chinese populations harbour non-nucleatum Fusobacteria possessing homologues of the colorectal cancer-associated FadA virulence factor
pHMST301	Hong Kong	Yeoh et al., 2020	Southern Chinese populations harbour non-nucleatum Fusobacteria possessing homologues of the colorectal cancer-associated FadA virulence factor
pHMST302	Hong Kong	Yeoh et al., 2020	Southern Chinese populations harbour non-nucleatum Fusobacteria possessing homologues of the colorectal cancer-associated FadA virulence factor
pHMST303	Hong Kong	Yeoh et al., 2020	Southern Chinese populations harbour non-nucleatum Fusobacteria possessing homologues of the colorectal cancer-associated FadA virulence factor
pHMST304	Hong Kong	Yeoh et al., 2020	Southern Chinese populations harbour non-nucleatum Fusobacteria possessing homologues of the colorectal cancer-associated FadA virulence factor
pHMST305	Hong Kong	Yeoh et al., 2020	Southern Chinese populations harbour non-nucleatum Fusobacteria possessing homologues of the colorectal cancer-associated FadA virulence factor
pHMST306	Hong Kong	Yeoh et al., 2020	Southern Chinese populations harbour non-nucleatum Fusobacteria possessing homologues of the colorectal cancer-associated FadA virulence factor
pHMST307	Hong Kong	Yeoh et al., 2020	Southern Chinese populations harbour non-nucleatum Fusobacteria possessing homologues of the colorectal cancer-associated FadA virulence factor
pHMST308	Hong Kong	Yeoh et al., 2020	Southern Chinese populations harbour non-nucleatum Fusobacteria possessing homologues of the colorectal cancer-associated FadA virulence factor
pHMST309	Hong Kong	Yeoh et al., 2020	Southern Chinese populations harbour non-nucleatum Fusobacteria possessing homologues of the colorectal cancer-associated FadA virulence factor
PHMST31_merged	Hong Kong	Yeoh et al., 2020	Southern Chinese populations harbour non-nucleatum Fusobacteria possessing homologues of the colorectal cancer-associated FadA virulence factor
pHMST310_H7VH7DSXX_L1	Hong Kong	Yeoh et al., 2020	Southern Chinese populations harbour non-nucleatum Fusobacteria possessing homologues of the colorectal cancer-associated FadA virulence factor
pHMST311	Hong Kong	Yeoh et al., 2020	Southern Chinese populations harbour non-nucleatum Fusobacteria possessing homologues of the colorectal cancer-associated FadA virulence factor
pHMST312_H7VH7DSXX_L2	Hong Kong	Yeoh et al., 2020	Southern Chinese populations harbour non-nucleatum Fusobacteria possessing homologues of the colorectal cancer-associated FadA virulence factor
pHMST313	Hong Kong	Yeoh et al., 2020	Southern Chinese populations harbour non-nucleatum Fusobacteria possessing homologues of the colorectal cancer-associated FadA virulence factor
pHMST314	Hong Kong	Yeoh et al., 2020	Southern Chinese populations harbour non-nucleatum Fusobacteria possessing homologues of the colorectal cancer-associated FadA virulence factor
pHMST315	Hong Kong	Yeoh et al., 2020	Southern Chinese populations harbour non-nucleatum Fusobacteria possessing homologues of the colorectal cancer-associated FadA virulence factor
pHMST316_H7VH7DSXX_L1	Hong Kong	Yeoh et al., 2020	Southern Chinese populations harbour non-nucleatum Fusobacteria possessing homologues of the colorectal cancer-associated FadA virulence factor
pHMST317	Hong Kong	Yeoh et al., 2020	Southern Chinese populations harbour non-nucleatum Fusobacteria possessing homologues of the colorectal cancer-associated FadA virulence factor
pHMST318_H7VH7DSXX_L1	Hong Kong	Yeoh et al., 2020	Southern Chinese populations harbour non-nucleatum Fusobacteria possessing homologues of the colorectal cancer-associated FadA virulence factor
pHMST319	Hong Kong	Yeoh et al., 2020	Southern Chinese populations harbour non-nucleatum Fusobacteria possessing homologues of the colorectal cancer-associated FadA virulence factor
pHMST320	Hong Kong	Yeoh et al., 2020	Southern Chinese populations harbour non-nucleatum Fusobacteria possessing homologues of the colorectal cancer-associated FadA virulence factor
pHMST321	Hong Kong	Yeoh et al., 2020	Southern Chinese populations harbour non-nucleatum Fusobacteria possessing homologues of the colorectal cancer-associated FadA virulence factor
pHMST322	Hong Kong	Yeoh et al., 2020	Southern Chinese populations harbour non-nucleatum Fusobacteria possessing homologues of the colorectal cancer-associated FadA virulence factor
pHMST323	Hong Kong	Yeoh et al., 2020	Southern Chinese populations harbour non-nucleatum Fusobacteria possessing homologues of the colorectal cancer-associated FadA virulence factor
pHMST324	Hong Kong	Yeoh et al., 2020	Southern Chinese populations harbour non-nucleatum Fusobacteria possessing homologues of the colorectal cancer-associated FadA virulence factor
pHMST325	Hong Kong	Yeoh et al., 2020	Southern Chinese populations harbour non-nucleatum Fusobacteria possessing homologues of the colorectal cancer-associated FadA virulence factor
pHMST326	Hong Kong	Yeoh et al., 2020	Southern Chinese populations harbour non-nucleatum Fusobacteria possessing homologues of the colorectal cancer-associated FadA virulence factor
pHMST327	Hong Kong	Yeoh et al., 2020	Southern Chinese populations harbour non-nucleatum Fusobacteria possessing homologues of the colorectal cancer-associated FadA virulence factor
pHMST328	Hong Kong	Yeoh et al., 2020	Southern Chinese populations harbour non-nucleatum Fusobacteria possessing homologues of the colorectal cancer-associated FadA virulence factor
pHMST329	Hong Kong	Yeoh et al., 2020	Southern Chinese populations harbour non-nucleatum Fusobacteria possessing homologues of the colorectal cancer-associated FadA virulence factor
PHMST33_merged	Hong Kong	Yeoh et al., 2020	Southern Chinese populations harbour non-nucleatum Fusobacteria possessing homologues of the colorectal cancer-associated FadA virulence factor
pHMST330_H7VH7DSXX_L1	Hong Kong	Yeoh et al., 2020	Southern Chinese populations harbour non-nucleatum Fusobacteria possessing homologues of the colorectal cancer-associated FadA virulence factor
pHMST331	Hong Kong	Yeoh et al., 2020	Southern Chinese populations harbour non-nucleatum Fusobacteria possessing homologues of the colorectal cancer-associated FadA virulence factor
pHMST332	Hong Kong	Yeoh et al., 2020	Southern Chinese populations harbour non-nucleatum Fusobacteria possessing homologues of the colorectal cancer-associated FadA virulence factor
pHMST333	Hong Kong	Yeoh et al., 2020	Southern Chinese populations harbour non-nucleatum Fusobacteria possessing homologues of the colorectal cancer-associated FadA virulence factor
pHMST334	Hong Kong	Yeoh et al., 2020	Southern Chinese populations harbour non-nucleatum Fusobacteria possessing homologues of the colorectal cancer-associated FadA virulence factor
pHMST336	Hong Kong	Yeoh et al., 2020	Southern Chinese populations harbour non-nucleatum Fusobacteria possessing homologues of the colorectal cancer-associated FadA virulence factor
pHMST337	Hong Kong	Yeoh et al., 2020	Southern Chinese populations harbour non-nucleatum Fusobacteria possessing homologues of the colorectal cancer-associated FadA virulence factor
pHMST338	Hong Kong	Yeoh et al., 2020	Southern Chinese populations harbour non-nucleatum Fusobacteria possessing homologues of the colorectal cancer-associated FadA virulence factor
pHMST339	Hong Kong	Yeoh et al., 2020	Southern Chinese populations harbour non-nucleatum Fusobacteria possessing homologues of the colorectal cancer-associated FadA virulence factor
PHMST34_merged	Hong Kong	Yeoh et al., 2020	Southern Chinese populations harbour non-nucleatum Fusobacteria possessing homologues of the colorectal cancer-associated FadA virulence factor
pHMST340	Hong Kong	Yeoh et al., 2020	Southern Chinese populations harbour non-nucleatum Fusobacteria possessing homologues of the colorectal cancer-associated FadA virulence factor
pHMST341	Hong Kong	Yeoh et al., 2020	Southern Chinese populations harbour non-nucleatum Fusobacteria possessing homologues of the colorectal cancer-associated FadA virulence factor
pHMST342	Hong Kong	Yeoh et al., 2020	Southern Chinese populations harbour non-nucleatum Fusobacteria possessing homologues of the colorectal cancer-associated FadA virulence factor
pHMST343	Hong Kong	Yeoh et al., 2020	Southern Chinese populations harbour non-nucleatum Fusobacteria possessing homologues of the colorectal cancer-associated FadA virulence factor
pHMST344_H7VH7DSXX_L1	Hong Kong	Yeoh et al., 2020	Southern Chinese populations harbour non-nucleatum Fusobacteria possessing homologues of the colorectal cancer-associated FadA virulence factor
pHMST345	Hong Kong	Yeoh et al., 2020	Southern Chinese populations harbour non-nucleatum Fusobacteria possessing homologues of the colorectal cancer-associated FadA virulence factor
pHMST346	Hong Kong	Yeoh et al., 2020	Southern Chinese populations harbour non-nucleatum Fusobacteria possessing homologues of the colorectal cancer-associated FadA virulence factor
pHMST347	Hong Kong	Yeoh et al., 2020	Southern Chinese populations harbour non-nucleatum Fusobacteria possessing homologues of the colorectal cancer-associated FadA virulence factor
pHMST348	Hong Kong	Yeoh et al., 2020	Southern Chinese populations harbour non-nucleatum Fusobacteria possessing homologues of the colorectal cancer-associated FadA virulence factor
pHMST349	Hong Kong	Yeoh et al., 2020	Southern Chinese populations harbour non-nucleatum Fusobacteria possessing homologues of the colorectal cancer-associated FadA virulence factor
pHMST350	Hong Kong	Yeoh et al., 2020	Southern Chinese populations harbour non-nucleatum Fusobacteria possessing homologues of the colorectal cancer-associated FadA virulence factor
pHMST351	Hong Kong	Yeoh et al., 2020	Southern Chinese populations harbour non-nucleatum Fusobacteria possessing homologues of the colorectal cancer-associated FadA virulence factor
pHMST352	Hong Kong	Yeoh et al., 2020	Southern Chinese populations harbour non-nucleatum Fusobacteria possessing homologues of the colorectal cancer-associated FadA virulence factor
pHMST353	Hong Kong	Yeoh et al., 2020	Southern Chinese populations harbour non-nucleatum Fusobacteria possessing homologues of the colorectal cancer-associated FadA virulence factor
pHMST354	Hong Kong	Yeoh et al., 2020	Southern Chinese populations harbour non-nucleatum Fusobacteria possessing homologues of the colorectal cancer-associated FadA virulence factor
pHMST355	Hong Kong	Yeoh et al., 2020	Southern Chinese populations harbour non-nucleatum Fusobacteria possessing homologues of the colorectal cancer-associated FadA virulence factor
pHMST356	Hong Kong	Yeoh et al., 2020	Southern Chinese populations harbour non-nucleatum Fusobacteria possessing homologues of the colorectal cancer-associated FadA virulence factor
pHMST357	Hong Kong	Yeoh et al., 2020	Southern Chinese populations harbour non-nucleatum Fusobacteria possessing homologues of the colorectal cancer-associated FadA virulence factor
pHMST358	Hong Kong	Yeoh et al., 2020	Southern Chinese populations harbour non-nucleatum Fusobacteria possessing homologues of the colorectal cancer-associated FadA virulence factor
pHMST359	Hong Kong	Yeoh et al., 2020	Southern Chinese populations harbour non-nucleatum Fusobacteria possessing homologues of the colorectal cancer-associated FadA virulence factor
PHMST36_merged	Hong Kong	Yeoh et al., 2020	Southern Chinese populations harbour non-nucleatum Fusobacteria possessing homologues of the colorectal cancer-associated FadA virulence factor
pHMST360	Hong Kong	Yeoh et al., 2020	Southern Chinese populations harbour non-nucleatum Fusobacteria possessing homologues of the colorectal cancer-associated FadA virulence factor
pHMST361	Hong Kong	Yeoh et al., 2020	Southern Chinese populations harbour non-nucleatum Fusobacteria possessing homologues of the colorectal cancer-associated FadA virulence factor
pHMST362	Hong Kong	Yeoh et al., 2020	Southern Chinese populations harbour non-nucleatum Fusobacteria possessing homologues of the colorectal cancer-associated FadA virulence factor
pHMST363	Hong Kong	Yeoh et al., 2020	Southern Chinese populations harbour non-nucleatum Fusobacteria possessing homologues of the colorectal cancer-associated FadA virulence factor
pHMST364R	Hong Kong	Yeoh et al., 2020	Southern Chinese populations harbour non-nucleatum Fusobacteria possessing homologues of the colorectal cancer-associated FadA virulence factor
pHMST365	Hong Kong	Yeoh et al., 2020	Southern Chinese populations harbour non-nucleatum Fusobacteria possessing homologues of the colorectal cancer-associated FadA virulence factor
pHMST366	Hong Kong	Yeoh et al., 2020	Southern Chinese populations harbour non-nucleatum Fusobacteria possessing homologues of the colorectal cancer-associated FadA virulence factor
pHMST367	Hong Kong	Yeoh et al., 2020	Southern Chinese populations harbour non-nucleatum Fusobacteria possessing homologues of the colorectal cancer-associated FadA virulence factor
pHMST368	Hong Kong	Yeoh et al., 2020	Southern Chinese populations harbour non-nucleatum Fusobacteria possessing homologues of the colorectal cancer-associated FadA virulence factor
pHMST369	Hong Kong	Yeoh et al., 2020	Southern Chinese populations harbour non-nucleatum Fusobacteria possessing homologues of the colorectal cancer-associated FadA virulence factor
PHMST37_merged	Hong Kong	Yeoh et al., 2020	Southern Chinese populations harbour non-nucleatum Fusobacteria possessing homologues of the colorectal cancer-associated FadA virulence factor
pHMST370	Hong Kong	Yeoh et al., 2020	Southern Chinese populations harbour non-nucleatum Fusobacteria possessing homologues of the colorectal cancer-associated FadA virulence factor
pHMST371	Hong Kong	Yeoh et al., 2020	Southern Chinese populations harbour non-nucleatum Fusobacteria possessing homologues of the colorectal cancer-associated FadA virulence factor
pHMST372	Hong Kong	Yeoh et al., 2020	Southern Chinese populations harbour non-nucleatum Fusobacteria possessing homologues of the colorectal cancer-associated FadA virulence factor
pHMST373	Hong Kong	Yeoh et al., 2020	Southern Chinese populations harbour non-nucleatum Fusobacteria possessing homologues of the colorectal cancer-associated FadA virulence factor
pHMST374	Hong Kong	Yeoh et al., 2020	Southern Chinese populations harbour non-nucleatum Fusobacteria possessing homologues of the colorectal cancer-associated FadA virulence factor
pHMST375	Hong Kong	Yeoh et al., 2020	Southern Chinese populations harbour non-nucleatum Fusobacteria possessing homologues of the colorectal cancer-associated FadA virulence factor
pHMST376	Hong Kong	Yeoh et al., 2020	Southern Chinese populations harbour non-nucleatum Fusobacteria possessing homologues of the colorectal cancer-associated FadA virulence factor
pHMST377	Hong Kong	Yeoh et al., 2020	Southern Chinese populations harbour non-nucleatum Fusobacteria possessing homologues of the colorectal cancer-associated FadA virulence factor
pHMST378	Hong Kong	Yeoh et al., 2020	Southern Chinese populations harbour non-nucleatum Fusobacteria possessing homologues of the colorectal cancer-associated FadA virulence factor
PHMST38_merged	Hong Kong	Yeoh et al., 2020	Southern Chinese populations harbour non-nucleatum Fusobacteria possessing homologues of the colorectal cancer-associated FadA virulence factor
pHMST380	Hong Kong	Yeoh et al., 2020	Southern Chinese populations harbour non-nucleatum Fusobacteria possessing homologues of the colorectal cancer-associated FadA virulence factor
PHMST381	Hong Kong	Yeoh et al., 2020	Southern Chinese populations harbour non-nucleatum Fusobacteria possessing homologues of the colorectal cancer-associated FadA virulence factor
pHMST382	Hong Kong	Yeoh et al., 2020	Southern Chinese populations harbour non-nucleatum Fusobacteria possessing homologues of the colorectal cancer-associated FadA virulence factor
pHMST383	Hong Kong	Yeoh et al., 2020	Southern Chinese populations harbour non-nucleatum Fusobacteria possessing homologues of the colorectal cancer-associated FadA virulence factor
pHMST385	Hong Kong	Yeoh et al., 2020	Southern Chinese populations harbour non-nucleatum Fusobacteria possessing homologues of the colorectal cancer-associated FadA virulence factor
pHMST386	Hong Kong	Yeoh et al., 2020	Southern Chinese populations harbour non-nucleatum Fusobacteria possessing homologues of the colorectal cancer-associated FadA virulence factor
pHMST387	Hong Kong	Yeoh et al., 2020	Southern Chinese populations harbour non-nucleatum Fusobacteria possessing homologues of the colorectal cancer-associated FadA virulence factor
pHMST389	Hong Kong	Yeoh et al., 2020	Southern Chinese populations harbour non-nucleatum Fusobacteria possessing homologues of the colorectal cancer-associated FadA virulence factor
PHMST39_merged	Hong Kong	Yeoh et al., 2020	Southern Chinese populations harbour non-nucleatum Fusobacteria possessing homologues of the colorectal cancer-associated FadA virulence factor
pHMST390	Hong Kong	Yeoh et al., 2020	Southern Chinese populations harbour non-nucleatum Fusobacteria possessing homologues of the colorectal cancer-associated FadA virulence factor
pHMST391	Hong Kong	Yeoh et al., 2020	Southern Chinese populations harbour non-nucleatum Fusobacteria possessing homologues of the colorectal cancer-associated FadA virulence factor
pHMST392	Hong Kong	Yeoh et al., 2020	Southern Chinese populations harbour non-nucleatum Fusobacteria possessing homologues of the colorectal cancer-associated FadA virulence factor
pHMST393R	Hong Kong	Yeoh et al., 2020	Southern Chinese populations harbour non-nucleatum Fusobacteria possessing homologues of the colorectal cancer-associated FadA virulence factor
pHMST394R	Hong Kong	Yeoh et al., 2020	Southern Chinese populations harbour non-nucleatum Fusobacteria possessing homologues of the colorectal cancer-associated FadA virulence factor
pHMST395	Hong Kong	Yeoh et al., 2020	Southern Chinese populations harbour non-nucleatum Fusobacteria possessing homologues of the colorectal cancer-associated FadA virulence factor
pHMST396	Hong Kong	Yeoh et al., 2020	Southern Chinese populations harbour non-nucleatum Fusobacteria possessing homologues of the colorectal cancer-associated FadA virulence factor
pHMST397	Hong Kong	Yeoh et al., 2020	Southern Chinese populations harbour non-nucleatum Fusobacteria possessing homologues of the colorectal cancer-associated FadA virulence factor
pHMST398	Hong Kong	Yeoh et al., 2020	Southern Chinese populations harbour non-nucleatum Fusobacteria possessing homologues of the colorectal cancer-associated FadA virulence factor
pHMST399	Hong Kong	Yeoh et al., 2020	Southern Chinese populations harbour non-nucleatum Fusobacteria possessing homologues of the colorectal cancer-associated FadA virulence factor
PHMST40_merged	Hong Kong	Yeoh et al., 2020	Southern Chinese populations harbour non-nucleatum Fusobacteria possessing homologues of the colorectal cancer-associated FadA virulence factor
pHMST400	Hong Kong	Yeoh et al., 2020	Southern Chinese populations harbour non-nucleatum Fusobacteria possessing homologues of the colorectal cancer-associated FadA virulence factor
pHMST401	Hong Kong	Yeoh et al., 2020	Southern Chinese populations harbour non-nucleatum Fusobacteria possessing homologues of the colorectal cancer-associated FadA virulence factor
pHMST402	Hong Kong	Yeoh et al., 2020	Southern Chinese populations harbour non-nucleatum Fusobacteria possessing homologues of the colorectal cancer-associated FadA virulence factor
pHMST404	Hong Kong	Yeoh et al., 2020	Southern Chinese populations harbour non-nucleatum Fusobacteria possessing homologues of the colorectal cancer-associated FadA virulence factor
pHMST405	Hong Kong	Yeoh et al., 2020	Southern Chinese populations harbour non-nucleatum Fusobacteria possessing homologues of the colorectal cancer-associated FadA virulence factor
pHMST406	Hong Kong	Yeoh et al., 2020	Southern Chinese populations harbour non-nucleatum Fusobacteria possessing homologues of the colorectal cancer-associated FadA virulence factor
pHMST407	Hong Kong	Yeoh et al., 2020	Southern Chinese populations harbour non-nucleatum Fusobacteria possessing homologues of the colorectal cancer-associated FadA virulence factor
pHMST409	Hong Kong	Yeoh et al., 2020	Southern Chinese populations harbour non-nucleatum Fusobacteria possessing homologues of the colorectal cancer-associated FadA virulence factor
PHMST41_merged	Hong Kong	Yeoh et al., 2020	Southern Chinese populations harbour non-nucleatum Fusobacteria possessing homologues of the colorectal cancer-associated FadA virulence factor
pHMST411	Hong Kong	Yeoh et al., 2020	Southern Chinese populations harbour non-nucleatum Fusobacteria possessing homologues of the colorectal cancer-associated FadA virulence factor
pHMST412	Hong Kong	Yeoh et al., 2020	Southern Chinese populations harbour non-nucleatum Fusobacteria possessing homologues of the colorectal cancer-associated FadA virulence factor
pHMST413	Hong Kong	Yeoh et al., 2020	Southern Chinese populations harbour non-nucleatum Fusobacteria possessing homologues of the colorectal cancer-associated FadA virulence factor
pHMST414	Hong Kong	Yeoh et al., 2020	Southern Chinese populations harbour non-nucleatum Fusobacteria possessing homologues of the colorectal cancer-associated FadA virulence factor
pHMST415	Hong Kong	Yeoh et al., 2020	Southern Chinese populations harbour non-nucleatum Fusobacteria possessing homologues of the colorectal cancer-associated FadA virulence factor
pHMST416	Hong Kong	Yeoh et al., 2020	Southern Chinese populations harbour non-nucleatum Fusobacteria possessing homologues of the colorectal cancer-associated FadA virulence factor
pHMST417	Hong Kong	Yeoh et al., 2020	Southern Chinese populations harbour non-nucleatum Fusobacteria possessing homologues of the colorectal cancer-associated FadA virulence factor
pHMST418	Hong Kong	Yeoh et al., 2020	Southern Chinese populations harbour non-nucleatum Fusobacteria possessing homologues of the colorectal cancer-associated FadA virulence factor
pHMST419	Hong Kong	Yeoh et al., 2020	Southern Chinese populations harbour non-nucleatum Fusobacteria possessing homologues of the colorectal cancer-associated FadA virulence factor
PHMST42_merged	Hong Kong	Yeoh et al., 2020	Southern Chinese populations harbour non-nucleatum Fusobacteria possessing homologues of the colorectal cancer-associated FadA virulence factor
pHMST420	Hong Kong	Yeoh et al., 2020	Southern Chinese populations harbour non-nucleatum Fusobacteria possessing homologues of the colorectal cancer-associated FadA virulence factor
pHMST421	Hong Kong	Yeoh et al., 2020	Southern Chinese populations harbour non-nucleatum Fusobacteria possessing homologues of the colorectal cancer-associated FadA virulence factor
pHMST422	Hong Kong	Yeoh et al., 2020	Southern Chinese populations harbour non-nucleatum Fusobacteria possessing homologues of the colorectal cancer-associated FadA virulence factor
pHMST423	Hong Kong	Yeoh et al., 2020	Southern Chinese populations harbour non-nucleatum Fusobacteria possessing homologues of the colorectal cancer-associated FadA virulence factor
pHMST424	Hong Kong	Yeoh et al., 2020	Southern Chinese populations harbour non-nucleatum Fusobacteria possessing homologues of the colorectal cancer-associated FadA virulence factor
pHMST426	Hong Kong	Yeoh et al., 2020	Southern Chinese populations harbour non-nucleatum Fusobacteria possessing homologues of the colorectal cancer-associated FadA virulence factor
pHMST427	Hong Kong	Yeoh et al., 2020	Southern Chinese populations harbour non-nucleatum Fusobacteria possessing homologues of the colorectal cancer-associated FadA virulence factor
pHMST428R	Hong Kong	Yeoh et al., 2020	Southern Chinese populations harbour non-nucleatum Fusobacteria possessing homologues of the colorectal cancer-associated FadA virulence factor
pHMST429	Hong Kong	Yeoh et al., 2020	Southern Chinese populations harbour non-nucleatum Fusobacteria possessing homologues of the colorectal cancer-associated FadA virulence factor
PHMST43_merged	Hong Kong	Yeoh et al., 2020	Southern Chinese populations harbour non-nucleatum Fusobacteria possessing homologues of the colorectal cancer-associated FadA virulence factor
pHMST430	Hong Kong	Yeoh et al., 2020	Southern Chinese populations harbour non-nucleatum Fusobacteria possessing homologues of the colorectal cancer-associated FadA virulence factor
pHMST431	Hong Kong	Yeoh et al., 2020	Southern Chinese populations harbour non-nucleatum Fusobacteria possessing homologues of the colorectal cancer-associated FadA virulence factor
pHMST432	Hong Kong	Yeoh et al., 2020	Southern Chinese populations harbour non-nucleatum Fusobacteria possessing homologues of the colorectal cancer-associated FadA virulence factor
pHMST433	Hong Kong	Yeoh et al., 2020	Southern Chinese populations harbour non-nucleatum Fusobacteria possessing homologues of the colorectal cancer-associated FadA virulence factor
pHMST434	Hong Kong	Yeoh et al., 2020	Southern Chinese populations harbour non-nucleatum Fusobacteria possessing homologues of the colorectal cancer-associated FadA virulence factor
pHMST436	Hong Kong	Yeoh et al., 2020	Southern Chinese populations harbour non-nucleatum Fusobacteria possessing homologues of the colorectal cancer-associated FadA virulence factor
pHMST437	Hong Kong	Yeoh et al., 2020	Southern Chinese populations harbour non-nucleatum Fusobacteria possessing homologues of the colorectal cancer-associated FadA virulence factor
pHMST438	Hong Kong	Yeoh et al., 2020	Southern Chinese populations harbour non-nucleatum Fusobacteria possessing homologues of the colorectal cancer-associated FadA virulence factor
pHMST439	Hong Kong	Yeoh et al., 2020	Southern Chinese populations harbour non-nucleatum Fusobacteria possessing homologues of the colorectal cancer-associated FadA virulence factor
PHMST44_merged	Hong Kong	Yeoh et al., 2020	Southern Chinese populations harbour non-nucleatum Fusobacteria possessing homologues of the colorectal cancer-associated FadA virulence factor
pHMST440	Hong Kong	Yeoh et al., 2020	Southern Chinese populations harbour non-nucleatum Fusobacteria possessing homologues of the colorectal cancer-associated FadA virulence factor
pHMST441	Hong Kong	Yeoh et al., 2020	Southern Chinese populations harbour non-nucleatum Fusobacteria possessing homologues of the colorectal cancer-associated FadA virulence factor
pHMST442	Hong Kong	Yeoh et al., 2020	Southern Chinese populations harbour non-nucleatum Fusobacteria possessing homologues of the colorectal cancer-associated FadA virulence factor
pHMST443	Hong Kong	Yeoh et al., 2020	Southern Chinese populations harbour non-nucleatum Fusobacteria possessing homologues of the colorectal cancer-associated FadA virulence factor
pHMST444	Hong Kong	Yeoh et al., 2020	Southern Chinese populations harbour non-nucleatum Fusobacteria possessing homologues of the colorectal cancer-associated FadA virulence factor
pHMST445	Hong Kong	Yeoh et al., 2020	Southern Chinese populations harbour non-nucleatum Fusobacteria possessing homologues of the colorectal cancer-associated FadA virulence factor
pHMST446	Hong Kong	Yeoh et al., 2020	Southern Chinese populations harbour non-nucleatum Fusobacteria possessing homologues of the colorectal cancer-associated FadA virulence factor
pHMST447	Hong Kong	Yeoh et al., 2020	Southern Chinese populations harbour non-nucleatum Fusobacteria possessing homologues of the colorectal cancer-associated FadA virulence factor
pHMST448	Hong Kong	Yeoh et al., 2020	Southern Chinese populations harbour non-nucleatum Fusobacteria possessing homologues of the colorectal cancer-associated FadA virulence factor
PHMST45_merged	Hong Kong	Yeoh et al., 2020	Southern Chinese populations harbour non-nucleatum Fusobacteria possessing homologues of the colorectal cancer-associated FadA virulence factor
pHMST450	Hong Kong	Yeoh et al., 2020	Southern Chinese populations harbour non-nucleatum Fusobacteria possessing homologues of the colorectal cancer-associated FadA virulence factor
pHMST451	Hong Kong	Yeoh et al., 2020	Southern Chinese populations harbour non-nucleatum Fusobacteria possessing homologues of the colorectal cancer-associated FadA virulence factor
pHMST452	Hong Kong	Yeoh et al., 2020	Southern Chinese populations harbour non-nucleatum Fusobacteria possessing homologues of the colorectal cancer-associated FadA virulence factor
pHMST453	Hong Kong	Yeoh et al., 2020	Southern Chinese populations harbour non-nucleatum Fusobacteria possessing homologues of the colorectal cancer-associated FadA virulence factor
pHMST454	Hong Kong	Yeoh et al., 2020	Southern Chinese populations harbour non-nucleatum Fusobacteria possessing homologues of the colorectal cancer-associated FadA virulence factor
pHMST455	Hong Kong	Yeoh et al., 2020	Southern Chinese populations harbour non-nucleatum Fusobacteria possessing homologues of the colorectal cancer-associated FadA virulence factor
pHMST457_merged	Hong Kong	Yeoh et al., 2020	Southern Chinese populations harbour non-nucleatum Fusobacteria possessing homologues of the colorectal cancer-associated FadA virulence factor
pHMST458	Hong Kong	Yeoh et al., 2020	Southern Chinese populations harbour non-nucleatum Fusobacteria possessing homologues of the colorectal cancer-associated FadA virulence factor
PHMST46_merged	Hong Kong	Yeoh et al., 2020	Southern Chinese populations harbour non-nucleatum Fusobacteria possessing homologues of the colorectal cancer-associated FadA virulence factor
pHMST460	Hong Kong	Yeoh et al., 2020	Southern Chinese populations harbour non-nucleatum Fusobacteria possessing homologues of the colorectal cancer-associated FadA virulence factor
pHMST463	Hong Kong	Yeoh et al., 2020	Southern Chinese populations harbour non-nucleatum Fusobacteria possessing homologues of the colorectal cancer-associated FadA virulence factor
pHMST464	Hong Kong	Yeoh et al., 2020	Southern Chinese populations harbour non-nucleatum Fusobacteria possessing homologues of the colorectal cancer-associated FadA virulence factor
pHMST465	Hong Kong	Yeoh et al., 2020	Southern Chinese populations harbour non-nucleatum Fusobacteria possessing homologues of the colorectal cancer-associated FadA virulence factor
pHMST466	Hong Kong	Yeoh et al., 2020	Southern Chinese populations harbour non-nucleatum Fusobacteria possessing homologues of the colorectal cancer-associated FadA virulence factor
PHMST47_merged	Hong Kong	Yeoh et al., 2020	Southern Chinese populations harbour non-nucleatum Fusobacteria possessing homologues of the colorectal cancer-associated FadA virulence factor
pHMST472	Hong Kong	Yeoh et al., 2020	Southern Chinese populations harbour non-nucleatum Fusobacteria possessing homologues of the colorectal cancer-associated FadA virulence factor
pHMST474	Hong Kong	Yeoh et al., 2020	Southern Chinese populations harbour non-nucleatum Fusobacteria possessing homologues of the colorectal cancer-associated FadA virulence factor
PHMST48_merged	Hong Kong	Yeoh et al., 2020	Southern Chinese populations harbour non-nucleatum Fusobacteria possessing homologues of the colorectal cancer-associated FadA virulence factor
pHMST485	Hong Kong	Yeoh et al., 2020	Southern Chinese populations harbour non-nucleatum Fusobacteria possessing homologues of the colorectal cancer-associated FadA virulence factor
pHMST486	Hong Kong	Yeoh et al., 2020	Southern Chinese populations harbour non-nucleatum Fusobacteria possessing homologues of the colorectal cancer-associated FadA virulence factor
pHMST489	Hong Kong	Yeoh et al., 2020	Southern Chinese populations harbour non-nucleatum Fusobacteria possessing homologues of the colorectal cancer-associated FadA virulence factor
PHMST49_merged	Hong Kong	Yeoh et al., 2020	Southern Chinese populations harbour non-nucleatum Fusobacteria possessing homologues of the colorectal cancer-associated FadA virulence factor
pHMST490	Hong Kong	Yeoh et al., 2020	Southern Chinese populations harbour non-nucleatum Fusobacteria possessing homologues of the colorectal cancer-associated FadA virulence factor
pHMST491	Hong Kong	Yeoh et al., 2020	Southern Chinese populations harbour non-nucleatum Fusobacteria possessing homologues of the colorectal cancer-associated FadA virulence factor
pHMST492	Hong Kong	Yeoh et al., 2020	Southern Chinese populations harbour non-nucleatum Fusobacteria possessing homologues of the colorectal cancer-associated FadA virulence factor
pHMST493	Hong Kong	Yeoh et al., 2020	Southern Chinese populations harbour non-nucleatum Fusobacteria possessing homologues of the colorectal cancer-associated FadA virulence factor
pHMST494	Hong Kong	Yeoh et al., 2020	Southern Chinese populations harbour non-nucleatum Fusobacteria possessing homologues of the colorectal cancer-associated FadA virulence factor
pHMST497	Hong Kong	Yeoh et al., 2020	Southern Chinese populations harbour non-nucleatum Fusobacteria possessing homologues of the colorectal cancer-associated FadA virulence factor
pHMST498	Hong Kong	Yeoh et al., 2020	Southern Chinese populations harbour non-nucleatum Fusobacteria possessing homologues of the colorectal cancer-associated FadA virulence factor
pHMST499	Hong Kong	Yeoh et al., 2020	Southern Chinese populations harbour non-nucleatum Fusobacteria possessing homologues of the colorectal cancer-associated FadA virulence factor
PHMST50_merged	Hong Kong	Yeoh et al., 2020	Southern Chinese populations harbour non-nucleatum Fusobacteria possessing homologues of the colorectal cancer-associated FadA virulence factor
pHMST504	Hong Kong	Yeoh et al., 2020	Southern Chinese populations harbour non-nucleatum Fusobacteria possessing homologues of the colorectal cancer-associated FadA virulence factor
PHMST51_merged	Hong Kong	Yeoh et al., 2020	Southern Chinese populations harbour non-nucleatum Fusobacteria possessing homologues of the colorectal cancer-associated FadA virulence factor
PHMST52_merged	Hong Kong	Yeoh et al., 2020	Southern Chinese populations harbour non-nucleatum Fusobacteria possessing homologues of the colorectal cancer-associated FadA virulence factor
PHMST53_merged	Hong Kong	Yeoh et al., 2020	Southern Chinese populations harbour non-nucleatum Fusobacteria possessing homologues of the colorectal cancer-associated FadA virulence factor
PHMST54_merged	Hong Kong	Yeoh et al., 2020	Southern Chinese populations harbour non-nucleatum Fusobacteria possessing homologues of the colorectal cancer-associated FadA virulence factor
PHMST55_merged	Hong Kong	Yeoh et al., 2020	Southern Chinese populations harbour non-nucleatum Fusobacteria possessing homologues of the colorectal cancer-associated FadA virulence factor
PHMST56_merged	Hong Kong	Yeoh et al., 2020	Southern Chinese populations harbour non-nucleatum Fusobacteria possessing homologues of the colorectal cancer-associated FadA virulence factor
PHMST57_merged	Hong Kong	Yeoh et al., 2020	Southern Chinese populations harbour non-nucleatum Fusobacteria possessing homologues of the colorectal cancer-associated FadA virulence factor
PHMST58_merged	Hong Kong	Yeoh et al., 2020	Southern Chinese populations harbour non-nucleatum Fusobacteria possessing homologues of the colorectal cancer-associated FadA virulence factor
PHMST59_merged	Hong Kong	Yeoh et al., 2020	Southern Chinese populations harbour non-nucleatum Fusobacteria possessing homologues of the colorectal cancer-associated FadA virulence factor
PHMST60_merged	Hong Kong	Yeoh et al., 2020	Southern Chinese populations harbour non-nucleatum Fusobacteria possessing homologues of the colorectal cancer-associated FadA virulence factor
PHMST61_merged	Hong Kong	Yeoh et al., 2020	Southern Chinese populations harbour non-nucleatum Fusobacteria possessing homologues of the colorectal cancer-associated FadA virulence factor
PHMST62_merged	Hong Kong	Yeoh et al., 2020	Southern Chinese populations harbour non-nucleatum Fusobacteria possessing homologues of the colorectal cancer-associated FadA virulence factor
PHMST63_merged	Hong Kong	Yeoh et al., 2020	Southern Chinese populations harbour non-nucleatum Fusobacteria possessing homologues of the colorectal cancer-associated FadA virulence factor
PHMST64_merged	Hong Kong	Yeoh et al., 2020	Southern Chinese populations harbour non-nucleatum Fusobacteria possessing homologues of the colorectal cancer-associated FadA virulence factor
PHMST65_merged	Hong Kong	Yeoh et al., 2020	Southern Chinese populations harbour non-nucleatum Fusobacteria possessing homologues of the colorectal cancer-associated FadA virulence factor
PHMST66_merged	Hong Kong	Yeoh et al., 2020	Southern Chinese populations harbour non-nucleatum Fusobacteria possessing homologues of the colorectal cancer-associated FadA virulence factor
PHMST67_merged	Hong Kong	Yeoh et al., 2020	Southern Chinese populations harbour non-nucleatum Fusobacteria possessing homologues of the colorectal cancer-associated FadA virulence factor
PHMST68_merged	Hong Kong	Yeoh et al., 2020	Southern Chinese populations harbour non-nucleatum Fusobacteria possessing homologues of the colorectal cancer-associated FadA virulence factor
PHMST69_merged	Hong Kong	Yeoh et al., 2020	Southern Chinese populations harbour non-nucleatum Fusobacteria possessing homologues of the colorectal cancer-associated FadA virulence factor
PHMST70_merged	Hong Kong	Yeoh et al., 2020	Southern Chinese populations harbour non-nucleatum Fusobacteria possessing homologues of the colorectal cancer-associated FadA virulence factor
PHMST71_merged	Hong Kong	Yeoh et al., 2020	Southern Chinese populations harbour non-nucleatum Fusobacteria possessing homologues of the colorectal cancer-associated FadA virulence factor
PHMST72_merged	Hong Kong	Yeoh et al., 2020	Southern Chinese populations harbour non-nucleatum Fusobacteria possessing homologues of the colorectal cancer-associated FadA virulence factor
PHMST73_merged	Hong Kong	Yeoh et al., 2020	Southern Chinese populations harbour non-nucleatum Fusobacteria possessing homologues of the colorectal cancer-associated FadA virulence factor
PHMST74_merged	Hong Kong	Yeoh et al., 2020	Southern Chinese populations harbour non-nucleatum Fusobacteria possessing homologues of the colorectal cancer-associated FadA virulence factor
PHMST76_merged	Hong Kong	Yeoh et al., 2020	Southern Chinese populations harbour non-nucleatum Fusobacteria possessing homologues of the colorectal cancer-associated FadA virulence factor
PHMST77_merged	Hong Kong	Yeoh et al., 2020	Southern Chinese populations harbour non-nucleatum Fusobacteria possessing homologues of the colorectal cancer-associated FadA virulence factor
PHMST78_merged	Hong Kong	Yeoh et al., 2020	Southern Chinese populations harbour non-nucleatum Fusobacteria possessing homologues of the colorectal cancer-associated FadA virulence factor
PHMST79_merged	Hong Kong	Yeoh et al., 2020	Southern Chinese populations harbour non-nucleatum Fusobacteria possessing homologues of the colorectal cancer-associated FadA virulence factor
PHMST80_merged	Hong Kong	Yeoh et al., 2020	Southern Chinese populations harbour non-nucleatum Fusobacteria possessing homologues of the colorectal cancer-associated FadA virulence factor
PHMST81_merged	Hong Kong	Yeoh et al., 2020	Southern Chinese populations harbour non-nucleatum Fusobacteria possessing homologues of the colorectal cancer-associated FadA virulence factor
PHMST82_merged	Hong Kong	Yeoh et al., 2020	Southern Chinese populations harbour non-nucleatum Fusobacteria possessing homologues of the colorectal cancer-associated FadA virulence factor
PHMST83_merged	Hong Kong	Yeoh et al., 2020	Southern Chinese populations harbour non-nucleatum Fusobacteria possessing homologues of the colorectal cancer-associated FadA virulence factor
PHMST84_merged	Hong Kong	Yeoh et al., 2020	Southern Chinese populations harbour non-nucleatum Fusobacteria possessing homologues of the colorectal cancer-associated FadA virulence factor
PHMST85_merged	Hong Kong	Yeoh et al., 2020	Southern Chinese populations harbour non-nucleatum Fusobacteria possessing homologues of the colorectal cancer-associated FadA virulence factor
PHMST86_merged	Hong Kong	Yeoh et al., 2020	Southern Chinese populations harbour non-nucleatum Fusobacteria possessing homologues of the colorectal cancer-associated FadA virulence factor
PHMST87_merged	Hong Kong	Yeoh et al., 2020	Southern Chinese populations harbour non-nucleatum Fusobacteria possessing homologues of the colorectal cancer-associated FadA virulence factor
PHMST88_merged	Hong Kong	Yeoh et al., 2020	Southern Chinese populations harbour non-nucleatum Fusobacteria possessing homologues of the colorectal cancer-associated FadA virulence factor
PHMST89_merged	Hong Kong	Yeoh et al., 2020	Southern Chinese populations harbour non-nucleatum Fusobacteria possessing homologues of the colorectal cancer-associated FadA virulence factor
PHMST93_merged	Hong Kong	Yeoh et al., 2020	Southern Chinese populations harbour non-nucleatum Fusobacteria possessing homologues of the colorectal cancer-associated FadA virulence factor
PHMST94_merged	Hong Kong	Yeoh et al., 2020	Southern Chinese populations harbour non-nucleatum Fusobacteria possessing homologues of the colorectal cancer-associated FadA virulence factor
PHMST95_merged	Hong Kong	Yeoh et al., 2020	Southern Chinese populations harbour non-nucleatum Fusobacteria possessing homologues of the colorectal cancer-associated FadA virulence factor
PHMST96_merged	Hong Kong	Yeoh et al., 2020	Southern Chinese populations harbour non-nucleatum Fusobacteria possessing homologues of the colorectal cancer-associated FadA virulence factor
PHMST97_merged	Hong Kong	Yeoh et al., 2020	Southern Chinese populations harbour non-nucleatum Fusobacteria possessing homologues of the colorectal cancer-associated FadA virulence factor
PHMST98_merged	Hong Kong	Yeoh et al., 2020	Southern Chinese populations harbour non-nucleatum Fusobacteria possessing homologues of the colorectal cancer-associated FadA virulence factor
PHMST99_merged	Hong Kong	Yeoh et al., 2020	Southern Chinese populations harbour non-nucleatum Fusobacteria possessing homologues of the colorectal cancer-associated FadA virulence factor
ERR1136693	Israel	Zeevi et al., 2015	Personalized Nutrition by Prediction of Glycemic Responses
ERR1136694	Israel	Zeevi et al., 2015	Personalized Nutrition by Prediction of Glycemic Responses
ERR1136702	Israel	Zeevi et al., 2015	Personalized Nutrition by Prediction of Glycemic Responses
ERR1136703	Israel	Zeevi et al., 2015	Personalized Nutrition by Prediction of Glycemic Responses
ERR1136704	Israel	Zeevi et al., 2015	Personalized Nutrition by Prediction of Glycemic Responses
ERR1136705	Israel	Zeevi et al., 2015	Personalized Nutrition by Prediction of Glycemic Responses
ERR1136706	Israel	Zeevi et al., 2015	Personalized Nutrition by Prediction of Glycemic Responses
ERR1136707	Israel	Zeevi et al., 2015	Personalized Nutrition by Prediction of Glycemic Responses
ERR1136708	Israel	Zeevi et al., 2015	Personalized Nutrition by Prediction of Glycemic Responses
ERR1136709	Israel	Zeevi et al., 2015	Personalized Nutrition by Prediction of Glycemic Responses
ERR1136710	Israel	Zeevi et al., 2015	Personalized Nutrition by Prediction of Glycemic Responses
ERR1136711	Israel	Zeevi et al., 2015	Personalized Nutrition by Prediction of Glycemic Responses
ERR1136712	Israel	Zeevi et al., 2015	Personalized Nutrition by Prediction of Glycemic Responses
ERR1136713	Israel	Zeevi et al., 2015	Personalized Nutrition by Prediction of Glycemic Responses
ERR1136714	Israel	Zeevi et al., 2015	Personalized Nutrition by Prediction of Glycemic Responses
ERR1136715	Israel	Zeevi et al., 2015	Personalized Nutrition by Prediction of Glycemic Responses
ERR1136716	Israel	Zeevi et al., 2015	Personalized Nutrition by Prediction of Glycemic Responses
ERR1136792	Israel	Zeevi et al., 2015	Personalized Nutrition by Prediction of Glycemic Responses
ERR1136793	Israel	Zeevi et al., 2015	Personalized Nutrition by Prediction of Glycemic Responses
ERR1136794	Israel	Zeevi et al., 2015	Personalized Nutrition by Prediction of Glycemic Responses
ERR1136795	Israel	Zeevi et al., 2015	Personalized Nutrition by Prediction of Glycemic Responses
ERR1136796	Israel	Zeevi et al., 2015	Personalized Nutrition by Prediction of Glycemic Responses
ERR1136797	Israel	Zeevi et al., 2015	Personalized Nutrition by Prediction of Glycemic Responses
ERR1136798	Israel	Zeevi et al., 2015	Personalized Nutrition by Prediction of Glycemic Responses
ERR1136799	Israel	Zeevi et al., 2015	Personalized Nutrition by Prediction of Glycemic Responses
ERR1136800	Israel	Zeevi et al., 2015	Personalized Nutrition by Prediction of Glycemic Responses
ERR1136801	Israel	Zeevi et al., 2015	Personalized Nutrition by Prediction of Glycemic Responses
ERR1136802	Israel	Zeevi et al., 2015	Personalized Nutrition by Prediction of Glycemic Responses
ERR1136803	Israel	Zeevi et al., 2015	Personalized Nutrition by Prediction of Glycemic Responses
ERR1136804	Israel	Zeevi et al., 2015	Personalized Nutrition by Prediction of Glycemic Responses
ERR1136805	Israel	Zeevi et al., 2015	Personalized Nutrition by Prediction of Glycemic Responses
ERR1136807	Israel	Zeevi et al., 2015	Personalized Nutrition by Prediction of Glycemic Responses
ERR1136809	Israel	Zeevi et al., 2015	Personalized Nutrition by Prediction of Glycemic Responses
ERR1136810	Israel	Zeevi et al., 2015	Personalized Nutrition by Prediction of Glycemic Responses
ERR1136811	Israel	Zeevi et al., 2015	Personalized Nutrition by Prediction of Glycemic Responses
ERR1136812	Israel	Zeevi et al., 2015	Personalized Nutrition by Prediction of Glycemic Responses
ERR1136813	Israel	Zeevi et al., 2015	Personalized Nutrition by Prediction of Glycemic Responses
ERR1136814	Israel	Zeevi et al., 2015	Personalized Nutrition by Prediction of Glycemic Responses
ERR1136815	Israel	Zeevi et al., 2015	Personalized Nutrition by Prediction of Glycemic Responses
ERR1136816	Israel	Zeevi et al., 2015	Personalized Nutrition by Prediction of Glycemic Responses
ERR1136818	Israel	Zeevi et al., 2015	Personalized Nutrition by Prediction of Glycemic Responses
ERR1136819	Israel	Zeevi et al., 2015	Personalized Nutrition by Prediction of Glycemic Responses
ERR1136820	Israel	Zeevi et al., 2015	Personalized Nutrition by Prediction of Glycemic Responses
ERR1136821	Israel	Zeevi et al., 2015	Personalized Nutrition by Prediction of Glycemic Responses
ERR1136822	Israel	Zeevi et al., 2015	Personalized Nutrition by Prediction of Glycemic Responses
ERR1136823	Israel	Zeevi et al., 2015	Personalized Nutrition by Prediction of Glycemic Responses
ERR1136824	Israel	Zeevi et al., 2015	Personalized Nutrition by Prediction of Glycemic Responses
ERR1136825	Israel	Zeevi et al., 2015	Personalized Nutrition by Prediction of Glycemic Responses
ERR1136826	Israel	Zeevi et al., 2015	Personalized Nutrition by Prediction of Glycemic Responses
ERR1136827	Israel	Zeevi et al., 2015	Personalized Nutrition by Prediction of Glycemic Responses
ERR1136828	Israel	Zeevi et al., 2015	Personalized Nutrition by Prediction of Glycemic Responses
ERR1136829	Israel	Zeevi et al., 2015	Personalized Nutrition by Prediction of Glycemic Responses
ERR1136830	Israel	Zeevi et al., 2015	Personalized Nutrition by Prediction of Glycemic Responses
ERR1136831	Israel	Zeevi et al., 2015	Personalized Nutrition by Prediction of Glycemic Responses
ERR1136832	Israel	Zeevi et al., 2015	Personalized Nutrition by Prediction of Glycemic Responses
ERR1136833	Israel	Zeevi et al., 2015	Personalized Nutrition by Prediction of Glycemic Responses
ERR1136834	Israel	Zeevi et al., 2015	Personalized Nutrition by Prediction of Glycemic Responses
ERR1136835	Israel	Zeevi et al., 2015	Personalized Nutrition by Prediction of Glycemic Responses
ERR1136836	Israel	Zeevi et al., 2015	Personalized Nutrition by Prediction of Glycemic Responses
ERR1136837	Israel	Zeevi et al., 2015	Personalized Nutrition by Prediction of Glycemic Responses
ERR1136838	Israel	Zeevi et al., 2015	Personalized Nutrition by Prediction of Glycemic Responses
ERR1136839	Israel	Zeevi et al., 2015	Personalized Nutrition by Prediction of Glycemic Responses
ERR1136840	Israel	Zeevi et al., 2015	Personalized Nutrition by Prediction of Glycemic Responses
ERR1136841	Israel	Zeevi et al., 2015	Personalized Nutrition by Prediction of Glycemic Responses
ERR1136842	Israel	Zeevi et al., 2015	Personalized Nutrition by Prediction of Glycemic Responses
ERR1136843	Israel	Zeevi et al., 2015	Personalized Nutrition by Prediction of Glycemic Responses
ERR1136844	Israel	Zeevi et al., 2015	Personalized Nutrition by Prediction of Glycemic Responses
ERR1136845	Israel	Zeevi et al., 2015	Personalized Nutrition by Prediction of Glycemic Responses
ERR1136846	Israel	Zeevi et al., 2015	Personalized Nutrition by Prediction of Glycemic Responses
ERR1136847	Israel	Zeevi et al., 2015	Personalized Nutrition by Prediction of Glycemic Responses
ERR1136848	Israel	Zeevi et al., 2015	Personalized Nutrition by Prediction of Glycemic Responses
ERR1136849	Israel	Zeevi et al., 2015	Personalized Nutrition by Prediction of Glycemic Responses
ERR1136850	Israel	Zeevi et al., 2015	Personalized Nutrition by Prediction of Glycemic Responses
ERR1136851	Israel	Zeevi et al., 2015	Personalized Nutrition by Prediction of Glycemic Responses
ERR1136852	Israel	Zeevi et al., 2015	Personalized Nutrition by Prediction of Glycemic Responses
ERR1136853	Israel	Zeevi et al., 2015	Personalized Nutrition by Prediction of Glycemic Responses
ERR1136854	Israel	Zeevi et al., 2015	Personalized Nutrition by Prediction of Glycemic Responses
ERR1136855	Israel	Zeevi et al., 2015	Personalized Nutrition by Prediction of Glycemic Responses
ERR1136856	Israel	Zeevi et al., 2015	Personalized Nutrition by Prediction of Glycemic Responses
ERR1136857	Israel	Zeevi et al., 2015	Personalized Nutrition by Prediction of Glycemic Responses
ERR1136858	Israel	Zeevi et al., 2015	Personalized Nutrition by Prediction of Glycemic Responses
ERR1136859	Israel	Zeevi et al., 2015	Personalized Nutrition by Prediction of Glycemic Responses
ERR1136860	Israel	Zeevi et al., 2015	Personalized Nutrition by Prediction of Glycemic Responses
ERR1136861	Israel	Zeevi et al., 2015	Personalized Nutrition by Prediction of Glycemic Responses
ERR1136862	Israel	Zeevi et al., 2015	Personalized Nutrition by Prediction of Glycemic Responses
ERR1136863	Israel	Zeevi et al., 2015	Personalized Nutrition by Prediction of Glycemic Responses
ERR1136864	Israel	Zeevi et al., 2015	Personalized Nutrition by Prediction of Glycemic Responses
ERR1136865	Israel	Zeevi et al., 2015	Personalized Nutrition by Prediction of Glycemic Responses
ERR1136866	Israel	Zeevi et al., 2015	Personalized Nutrition by Prediction of Glycemic Responses
ERR1136867	Israel	Zeevi et al., 2015	Personalized Nutrition by Prediction of Glycemic Responses
ERR1136868	Israel	Zeevi et al., 2015	Personalized Nutrition by Prediction of Glycemic Responses
ERR1136869	Israel	Zeevi et al., 2015	Personalized Nutrition by Prediction of Glycemic Responses
ERR1136870	Israel	Zeevi et al., 2015	Personalized Nutrition by Prediction of Glycemic Responses
ERR1136871	Israel	Zeevi et al., 2015	Personalized Nutrition by Prediction of Glycemic Responses
ERR1136872	Israel	Zeevi et al., 2015	Personalized Nutrition by Prediction of Glycemic Responses
ERR1136873	Israel	Zeevi et al., 2015	Personalized Nutrition by Prediction of Glycemic Responses
ERR1136874	Israel	Zeevi et al., 2015	Personalized Nutrition by Prediction of Glycemic Responses
ERR1136875	Israel	Zeevi et al., 2015	Personalized Nutrition by Prediction of Glycemic Responses
ERR1136876	Israel	Zeevi et al., 2015	Personalized Nutrition by Prediction of Glycemic Responses
ERR1136877	Israel	Zeevi et al., 2015	Personalized Nutrition by Prediction of Glycemic Responses
ERR1136878	Israel	Zeevi et al., 2015	Personalized Nutrition by Prediction of Glycemic Responses
ERR1136879	Israel	Zeevi et al., 2015	Personalized Nutrition by Prediction of Glycemic Responses
ERR1136880	Israel	Zeevi et al., 2015	Personalized Nutrition by Prediction of Glycemic Responses
ERR1136881	Israel	Zeevi et al., 2015	Personalized Nutrition by Prediction of Glycemic Responses
ERR1136882	Israel	Zeevi et al., 2015	Personalized Nutrition by Prediction of Glycemic Responses
ERR1136885	Israel	Zeevi et al., 2015	Personalized Nutrition by Prediction of Glycemic Responses
ERR1136886	Israel	Zeevi et al., 2015	Personalized Nutrition by Prediction of Glycemic Responses
ERR1136887	Israel	Zeevi et al., 2015	Personalized Nutrition by Prediction of Glycemic Responses
ERR1136888	Israel	Zeevi et al., 2015	Personalized Nutrition by Prediction of Glycemic Responses
ERR1136889	Israel	Zeevi et al., 2015	Personalized Nutrition by Prediction of Glycemic Responses
ERR1136890	Israel	Zeevi et al., 2015	Personalized Nutrition by Prediction of Glycemic Responses
ERR1136891	Israel	Zeevi et al., 2015	Personalized Nutrition by Prediction of Glycemic Responses
ERR1136892	Israel	Zeevi et al., 2015	Personalized Nutrition by Prediction of Glycemic Responses
ERR1136893	Israel	Zeevi et al., 2015	Personalized Nutrition by Prediction of Glycemic Responses
ERR1136894	Israel	Zeevi et al., 2015	Personalized Nutrition by Prediction of Glycemic Responses
ERR1136895	Israel	Zeevi et al., 2015	Personalized Nutrition by Prediction of Glycemic Responses
ERR1136896	Israel	Zeevi et al., 2015	Personalized Nutrition by Prediction of Glycemic Responses
ERR1136897	Israel	Zeevi et al., 2015	Personalized Nutrition by Prediction of Glycemic Responses
ERR1136898	Israel	Zeevi et al., 2015	Personalized Nutrition by Prediction of Glycemic Responses
ERR1136899	Israel	Zeevi et al., 2015	Personalized Nutrition by Prediction of Glycemic Responses
ERR1136900	Israel	Zeevi et al., 2015	Personalized Nutrition by Prediction of Glycemic Responses
ERR1136901	Israel	Zeevi et al., 2015	Personalized Nutrition by Prediction of Glycemic Responses
ERR1136902	Israel	Zeevi et al., 2015	Personalized Nutrition by Prediction of Glycemic Responses
ERR1136903	Israel	Zeevi et al., 2015	Personalized Nutrition by Prediction of Glycemic Responses
ERR1136904	Israel	Zeevi et al., 2015	Personalized Nutrition by Prediction of Glycemic Responses
ERR1136905	Israel	Zeevi et al., 2015	Personalized Nutrition by Prediction of Glycemic Responses
ERR1136906	Israel	Zeevi et al., 2015	Personalized Nutrition by Prediction of Glycemic Responses
ERR1136907	Israel	Zeevi et al., 2015	Personalized Nutrition by Prediction of Glycemic Responses
ERR1136908	Israel	Zeevi et al., 2015	Personalized Nutrition by Prediction of Glycemic Responses
ERR1136909	Israel	Zeevi et al., 2015	Personalized Nutrition by Prediction of Glycemic Responses
ERR1136910	Israel	Zeevi et al., 2015	Personalized Nutrition by Prediction of Glycemic Responses
ERR1136911	Israel	Zeevi et al., 2015	Personalized Nutrition by Prediction of Glycemic Responses
ERR1136912	Israel	Zeevi et al., 2015	Personalized Nutrition by Prediction of Glycemic Responses
ERR1136913	Israel	Zeevi et al., 2015	Personalized Nutrition by Prediction of Glycemic Responses
ERR1136914	Israel	Zeevi et al., 2015	Personalized Nutrition by Prediction of Glycemic Responses
ERR1136915	Israel	Zeevi et al., 2015	Personalized Nutrition by Prediction of Glycemic Responses
ERR1136916	Israel	Zeevi et al., 2015	Personalized Nutrition by Prediction of Glycemic Responses
ERR1136917	Israel	Zeevi et al., 2015	Personalized Nutrition by Prediction of Glycemic Responses
ERR1136918	Israel	Zeevi et al., 2015	Personalized Nutrition by Prediction of Glycemic Responses
ERR1136925	Israel	Zeevi et al., 2015	Personalized Nutrition by Prediction of Glycemic Responses
ERR1136926	Israel	Zeevi et al., 2015	Personalized Nutrition by Prediction of Glycemic Responses
ERR1136927	Israel	Zeevi et al., 2015	Personalized Nutrition by Prediction of Glycemic Responses
ERR1137180	Israel	Zeevi et al., 2015	Personalized Nutrition by Prediction of Glycemic Responses
ERR1137181	Israel	Zeevi et al., 2015	Personalized Nutrition by Prediction of Glycemic Responses
ERR1137182	Israel	Zeevi et al., 2015	Personalized Nutrition by Prediction of Glycemic Responses
ERR1137183	Israel	Zeevi et al., 2015	Personalized Nutrition by Prediction of Glycemic Responses
ERR1137184	Israel	Zeevi et al., 2015	Personalized Nutrition by Prediction of Glycemic Responses
ERR1137185	Israel	Zeevi et al., 2015	Personalized Nutrition by Prediction of Glycemic Responses
ERR1137186	Israel	Zeevi et al., 2015	Personalized Nutrition by Prediction of Glycemic Responses
ERR1137187	Israel	Zeevi et al., 2015	Personalized Nutrition by Prediction of Glycemic Responses
DRR127488	Japan	Yachida et al., 2019	Metagenomic and metabolomic analyses reveal distinct stage-specific phenotypes of the gut microbiota in colorectal cancer
DRR127524	Japan	Yachida et al., 2019	Metagenomic and metabolomic analyses reveal distinct stage-specific phenotypes of the gut microbiota in colorectal cancer
DRR127532	Japan	Yachida et al., 2019	Metagenomic and metabolomic analyses reveal distinct stage-specific phenotypes of the gut microbiota in colorectal cancer
DRR127535	Japan	Yachida et al., 2019	Metagenomic and metabolomic analyses reveal distinct stage-specific phenotypes of the gut microbiota in colorectal cancer
DRR127537	Japan	Yachida et al., 2019	Metagenomic and metabolomic analyses reveal distinct stage-specific phenotypes of the gut microbiota in colorectal cancer
DRR127546	Japan	Yachida et al., 2019	Metagenomic and metabolomic analyses reveal distinct stage-specific phenotypes of the gut microbiota in colorectal cancer
DRR127552	Japan	Yachida et al., 2019	Metagenomic and metabolomic analyses reveal distinct stage-specific phenotypes of the gut microbiota in colorectal cancer
DRR127583	Japan	Yachida et al., 2019	Metagenomic and metabolomic analyses reveal distinct stage-specific phenotypes of the gut microbiota in colorectal cancer
DRR127588	Japan	Yachida et al., 2019	Metagenomic and metabolomic analyses reveal distinct stage-specific phenotypes of the gut microbiota in colorectal cancer
DRR127596	Japan	Yachida et al., 2019	Metagenomic and metabolomic analyses reveal distinct stage-specific phenotypes of the gut microbiota in colorectal cancer
DRR127597	Japan	Yachida et al., 2019	Metagenomic and metabolomic analyses reveal distinct stage-specific phenotypes of the gut microbiota in colorectal cancer
DRR127613	Japan	Yachida et al., 2019	Metagenomic and metabolomic analyses reveal distinct stage-specific phenotypes of the gut microbiota in colorectal cancer
DRR127616	Japan	Yachida et al., 2019	Metagenomic and metabolomic analyses reveal distinct stage-specific phenotypes of the gut microbiota in colorectal cancer
DRR127619	Japan	Yachida et al., 2019	Metagenomic and metabolomic analyses reveal distinct stage-specific phenotypes of the gut microbiota in colorectal cancer
DRR127628	Japan	Yachida et al., 2019	Metagenomic and metabolomic analyses reveal distinct stage-specific phenotypes of the gut microbiota in colorectal cancer
DRR127634	Japan	Yachida et al., 2019	Metagenomic and metabolomic analyses reveal distinct stage-specific phenotypes of the gut microbiota in colorectal cancer
DRR127649	Japan	Yachida et al., 2019	Metagenomic and metabolomic analyses reveal distinct stage-specific phenotypes of the gut microbiota in colorectal cancer
DRR127672	Japan	Yachida et al., 2019	Metagenomic and metabolomic analyses reveal distinct stage-specific phenotypes of the gut microbiota in colorectal cancer
DRR127683	Japan	Yachida et al., 2019	Metagenomic and metabolomic analyses reveal distinct stage-specific phenotypes of the gut microbiota in colorectal cancer
DRR127692	Japan	Yachida et al., 2019	Metagenomic and metabolomic analyses reveal distinct stage-specific phenotypes of the gut microbiota in colorectal cancer
DRR127704	Japan	Yachida et al., 2019	Metagenomic and metabolomic analyses reveal distinct stage-specific phenotypes of the gut microbiota in colorectal cancer
DRR127707	Japan	Yachida et al., 2019	Metagenomic and metabolomic analyses reveal distinct stage-specific phenotypes of the gut microbiota in colorectal cancer
DRR127713	Japan	Yachida et al., 2019	Metagenomic and metabolomic analyses reveal distinct stage-specific phenotypes of the gut microbiota in colorectal cancer
DRR127721	Japan	Yachida et al., 2019	Metagenomic and metabolomic analyses reveal distinct stage-specific phenotypes of the gut microbiota in colorectal cancer
DRR127724	Japan	Yachida et al., 2019	Metagenomic and metabolomic analyses reveal distinct stage-specific phenotypes of the gut microbiota in colorectal cancer
DRR127728	Japan	Yachida et al., 2019	Metagenomic and metabolomic analyses reveal distinct stage-specific phenotypes of the gut microbiota in colorectal cancer
DRR127731	Japan	Yachida et al., 2019	Metagenomic and metabolomic analyses reveal distinct stage-specific phenotypes of the gut microbiota in colorectal cancer
DRR127736	Japan	Yachida et al., 2019	Metagenomic and metabolomic analyses reveal distinct stage-specific phenotypes of the gut microbiota in colorectal cancer
DRR127748	Japan	Yachida et al., 2019	Metagenomic and metabolomic analyses reveal distinct stage-specific phenotypes of the gut microbiota in colorectal cancer
DRR127751	Japan	Yachida et al., 2019	Metagenomic and metabolomic analyses reveal distinct stage-specific phenotypes of the gut microbiota in colorectal cancer
DRR127752	Japan	Yachida et al., 2019	Metagenomic and metabolomic analyses reveal distinct stage-specific phenotypes of the gut microbiota in colorectal cancer
DRR127755	Japan	Yachida et al., 2019	Metagenomic and metabolomic analyses reveal distinct stage-specific phenotypes of the gut microbiota in colorectal cancer
DRR127756	Japan	Yachida et al., 2019	Metagenomic and metabolomic analyses reveal distinct stage-specific phenotypes of the gut microbiota in colorectal cancer
DRR127762	Japan	Yachida et al., 2019	Metagenomic and metabolomic analyses reveal distinct stage-specific phenotypes of the gut microbiota in colorectal cancer
DRR127763	Japan	Yachida et al., 2019	Metagenomic and metabolomic analyses reveal distinct stage-specific phenotypes of the gut microbiota in colorectal cancer
DRR127776	Japan	Yachida et al., 2019	Metagenomic and metabolomic analyses reveal distinct stage-specific phenotypes of the gut microbiota in colorectal cancer
DRR127777	Japan	Yachida et al., 2019	Metagenomic and metabolomic analyses reveal distinct stage-specific phenotypes of the gut microbiota in colorectal cancer
DRR162775	Japan	Yachida et al., 2019	Metagenomic and metabolomic analyses reveal distinct stage-specific phenotypes of the gut microbiota in colorectal cancer
DRR162776	Japan	Yachida et al., 2019	Metagenomic and metabolomic analyses reveal distinct stage-specific phenotypes of the gut microbiota in colorectal cancer
DRR171467	Japan	Yachida et al., 2019	Metagenomic and metabolomic analyses reveal distinct stage-specific phenotypes of the gut microbiota in colorectal cancer
DRR171469	Japan	Yachida et al., 2019	Metagenomic and metabolomic analyses reveal distinct stage-specific phenotypes of the gut microbiota in colorectal cancer
DRR171474	Japan	Yachida et al., 2019	Metagenomic and metabolomic analyses reveal distinct stage-specific phenotypes of the gut microbiota in colorectal cancer
DRR171477	Japan	Yachida et al., 2019	Metagenomic and metabolomic analyses reveal distinct stage-specific phenotypes of the gut microbiota in colorectal cancer
DRR171479	Japan	Yachida et al., 2019	Metagenomic and metabolomic analyses reveal distinct stage-specific phenotypes of the gut microbiota in colorectal cancer
DRR171487	Japan	Yachida et al., 2019	Metagenomic and metabolomic analyses reveal distinct stage-specific phenotypes of the gut microbiota in colorectal cancer
DRR171488	Japan	Yachida et al., 2019	Metagenomic and metabolomic analyses reveal distinct stage-specific phenotypes of the gut microbiota in colorectal cancer
DRR171497	Japan	Yachida et al., 2019	Metagenomic and metabolomic analyses reveal distinct stage-specific phenotypes of the gut microbiota in colorectal cancer
DRR171499	Japan	Yachida et al., 2019	Metagenomic and metabolomic analyses reveal distinct stage-specific phenotypes of the gut microbiota in colorectal cancer
DRR171500	Japan	Yachida et al., 2019	Metagenomic and metabolomic analyses reveal distinct stage-specific phenotypes of the gut microbiota in colorectal cancer
DRR171503	Japan	Yachida et al., 2019	Metagenomic and metabolomic analyses reveal distinct stage-specific phenotypes of the gut microbiota in colorectal cancer
DRR171506	Japan	Yachida et al., 2019	Metagenomic and metabolomic analyses reveal distinct stage-specific phenotypes of the gut microbiota in colorectal cancer
DRR171509	Japan	Yachida et al., 2019	Metagenomic and metabolomic analyses reveal distinct stage-specific phenotypes of the gut microbiota in colorectal cancer
DRR171513	Japan	Yachida et al., 2019	Metagenomic and metabolomic analyses reveal distinct stage-specific phenotypes of the gut microbiota in colorectal cancer
DRR171514	Japan	Yachida et al., 2019	Metagenomic and metabolomic analyses reveal distinct stage-specific phenotypes of the gut microbiota in colorectal cancer
DRR171515	Japan	Yachida et al., 2019	Metagenomic and metabolomic analyses reveal distinct stage-specific phenotypes of the gut microbiota in colorectal cancer
DRR171517	Japan	Yachida et al., 2019	Metagenomic and metabolomic analyses reveal distinct stage-specific phenotypes of the gut microbiota in colorectal cancer
DRR171518	Japan	Yachida et al., 2019	Metagenomic and metabolomic analyses reveal distinct stage-specific phenotypes of the gut microbiota in colorectal cancer
DRR171523	Japan	Yachida et al., 2019	Metagenomic and metabolomic analyses reveal distinct stage-specific phenotypes of the gut microbiota in colorectal cancer
DRR171525	Japan	Yachida et al., 2019	Metagenomic and metabolomic analyses reveal distinct stage-specific phenotypes of the gut microbiota in colorectal cancer
DRR171527	Japan	Yachida et al., 2019	Metagenomic and metabolomic analyses reveal distinct stage-specific phenotypes of the gut microbiota in colorectal cancer
DRR171530	Japan	Yachida et al., 2019	Metagenomic and metabolomic analyses reveal distinct stage-specific phenotypes of the gut microbiota in colorectal cancer
DRR171538	Japan	Yachida et al., 2019	Metagenomic and metabolomic analyses reveal distinct stage-specific phenotypes of the gut microbiota in colorectal cancer
DRR171539	Japan	Yachida et al., 2019	Metagenomic and metabolomic analyses reveal distinct stage-specific phenotypes of the gut microbiota in colorectal cancer
DRR171543	Japan	Yachida et al., 2019	Metagenomic and metabolomic analyses reveal distinct stage-specific phenotypes of the gut microbiota in colorectal cancer
DRR171545	Japan	Yachida et al., 2019	Metagenomic and metabolomic analyses reveal distinct stage-specific phenotypes of the gut microbiota in colorectal cancer
DRR171546	Japan	Yachida et al., 2019	Metagenomic and metabolomic analyses reveal distinct stage-specific phenotypes of the gut microbiota in colorectal cancer
DRR171552	Japan	Yachida et al., 2019	Metagenomic and metabolomic analyses reveal distinct stage-specific phenotypes of the gut microbiota in colorectal cancer
DRR171555	Japan	Yachida et al., 2019	Metagenomic and metabolomic analyses reveal distinct stage-specific phenotypes of the gut microbiota in colorectal cancer
DRR171560	Japan	Yachida et al., 2019	Metagenomic and metabolomic analyses reveal distinct stage-specific phenotypes of the gut microbiota in colorectal cancer
DRR171562	Japan	Yachida et al., 2019	Metagenomic and metabolomic analyses reveal distinct stage-specific phenotypes of the gut microbiota in colorectal cancer
DRR171563	Japan	Yachida et al., 2019	Metagenomic and metabolomic analyses reveal distinct stage-specific phenotypes of the gut microbiota in colorectal cancer
DRR171564	Japan	Yachida et al., 2019	Metagenomic and metabolomic analyses reveal distinct stage-specific phenotypes of the gut microbiota in colorectal cancer
DRR171565	Japan	Yachida et al., 2019	Metagenomic and metabolomic analyses reveal distinct stage-specific phenotypes of the gut microbiota in colorectal cancer
DRR171566	Japan	Yachida et al., 2019	Metagenomic and metabolomic analyses reveal distinct stage-specific phenotypes of the gut microbiota in colorectal cancer
DRR171567	Japan	Yachida et al., 2019	Metagenomic and metabolomic analyses reveal distinct stage-specific phenotypes of the gut microbiota in colorectal cancer
DRR171568	Japan	Yachida et al., 2019	Metagenomic and metabolomic analyses reveal distinct stage-specific phenotypes of the gut microbiota in colorectal cancer
DRR171571	Japan	Yachida et al., 2019	Metagenomic and metabolomic analyses reveal distinct stage-specific phenotypes of the gut microbiota in colorectal cancer
DRR171572	Japan	Yachida et al., 2019	Metagenomic and metabolomic analyses reveal distinct stage-specific phenotypes of the gut microbiota in colorectal cancer
DRR171576	Japan	Yachida et al., 2019	Metagenomic and metabolomic analyses reveal distinct stage-specific phenotypes of the gut microbiota in colorectal cancer
DRR171578	Japan	Yachida et al., 2019	Metagenomic and metabolomic analyses reveal distinct stage-specific phenotypes of the gut microbiota in colorectal cancer
DRR171581	Japan	Yachida et al., 2019	Metagenomic and metabolomic analyses reveal distinct stage-specific phenotypes of the gut microbiota in colorectal cancer
DRR171582	Japan	Yachida et al., 2019	Metagenomic and metabolomic analyses reveal distinct stage-specific phenotypes of the gut microbiota in colorectal cancer
DRR171585	Japan	Yachida et al., 2019	Metagenomic and metabolomic analyses reveal distinct stage-specific phenotypes of the gut microbiota in colorectal cancer
DRR171586	Japan	Yachida et al., 2019	Metagenomic and metabolomic analyses reveal distinct stage-specific phenotypes of the gut microbiota in colorectal cancer
DRR171588	Japan	Yachida et al., 2019	Metagenomic and metabolomic analyses reveal distinct stage-specific phenotypes of the gut microbiota in colorectal cancer
DRR171589	Japan	Yachida et al., 2019	Metagenomic and metabolomic analyses reveal distinct stage-specific phenotypes of the gut microbiota in colorectal cancer
DRR171591	Japan	Yachida et al., 2019	Metagenomic and metabolomic analyses reveal distinct stage-specific phenotypes of the gut microbiota in colorectal cancer
DRR171592	Japan	Yachida et al., 2019	Metagenomic and metabolomic analyses reveal distinct stage-specific phenotypes of the gut microbiota in colorectal cancer
DRR171594	Japan	Yachida et al., 2019	Metagenomic and metabolomic analyses reveal distinct stage-specific phenotypes of the gut microbiota in colorectal cancer
DRR171598	Japan	Yachida et al., 2019	Metagenomic and metabolomic analyses reveal distinct stage-specific phenotypes of the gut microbiota in colorectal cancer
DRR171599	Japan	Yachida et al., 2019	Metagenomic and metabolomic analyses reveal distinct stage-specific phenotypes of the gut microbiota in colorectal cancer
DRR171601	Japan	Yachida et al., 2019	Metagenomic and metabolomic analyses reveal distinct stage-specific phenotypes of the gut microbiota in colorectal cancer
DRR171604	Japan	Yachida et al., 2019	Metagenomic and metabolomic analyses reveal distinct stage-specific phenotypes of the gut microbiota in colorectal cancer
DRR171605	Japan	Yachida et al., 2019	Metagenomic and metabolomic analyses reveal distinct stage-specific phenotypes of the gut microbiota in colorectal cancer
DRR171606	Japan	Yachida et al., 2019	Metagenomic and metabolomic analyses reveal distinct stage-specific phenotypes of the gut microbiota in colorectal cancer
DRR171607	Japan	Yachida et al., 2019	Metagenomic and metabolomic analyses reveal distinct stage-specific phenotypes of the gut microbiota in colorectal cancer
DRR171610	Japan	Yachida et al., 2019	Metagenomic and metabolomic analyses reveal distinct stage-specific phenotypes of the gut microbiota in colorectal cancer
DRR171613	Japan	Yachida et al., 2019	Metagenomic and metabolomic analyses reveal distinct stage-specific phenotypes of the gut microbiota in colorectal cancer
DRR171616	Japan	Yachida et al., 2019	Metagenomic and metabolomic analyses reveal distinct stage-specific phenotypes of the gut microbiota in colorectal cancer
DRR171619	Japan	Yachida et al., 2019	Metagenomic and metabolomic analyses reveal distinct stage-specific phenotypes of the gut microbiota in colorectal cancer
DRR171620	Japan	Yachida et al., 2019	Metagenomic and metabolomic analyses reveal distinct stage-specific phenotypes of the gut microbiota in colorectal cancer
DRR171621	Japan	Yachida et al., 2019	Metagenomic and metabolomic analyses reveal distinct stage-specific phenotypes of the gut microbiota in colorectal cancer
DRR171623	Japan	Yachida et al., 2019	Metagenomic and metabolomic analyses reveal distinct stage-specific phenotypes of the gut microbiota in colorectal cancer
DRR171624	Japan	Yachida et al., 2019	Metagenomic and metabolomic analyses reveal distinct stage-specific phenotypes of the gut microbiota in colorectal cancer
DRR171625	Japan	Yachida et al., 2019	Metagenomic and metabolomic analyses reveal distinct stage-specific phenotypes of the gut microbiota in colorectal cancer
DRR171626	Japan	Yachida et al., 2019	Metagenomic and metabolomic analyses reveal distinct stage-specific phenotypes of the gut microbiota in colorectal cancer
DRR171628	Japan	Yachida et al., 2019	Metagenomic and metabolomic analyses reveal distinct stage-specific phenotypes of the gut microbiota in colorectal cancer
DRR171629	Japan	Yachida et al., 2019	Metagenomic and metabolomic analyses reveal distinct stage-specific phenotypes of the gut microbiota in colorectal cancer
DRR171631	Japan	Yachida et al., 2019	Metagenomic and metabolomic analyses reveal distinct stage-specific phenotypes of the gut microbiota in colorectal cancer
DRR171637	Japan	Yachida et al., 2019	Metagenomic and metabolomic analyses reveal distinct stage-specific phenotypes of the gut microbiota in colorectal cancer
DRR171640	Japan	Yachida et al., 2019	Metagenomic and metabolomic analyses reveal distinct stage-specific phenotypes of the gut microbiota in colorectal cancer
DRR171641	Japan	Yachida et al., 2019	Metagenomic and metabolomic analyses reveal distinct stage-specific phenotypes of the gut microbiota in colorectal cancer
DRR171642	Japan	Yachida et al., 2019	Metagenomic and metabolomic analyses reveal distinct stage-specific phenotypes of the gut microbiota in colorectal cancer
DRR171643	Japan	Yachida et al., 2019	Metagenomic and metabolomic analyses reveal distinct stage-specific phenotypes of the gut microbiota in colorectal cancer
DRR171645	Japan	Yachida et al., 2019	Metagenomic and metabolomic analyses reveal distinct stage-specific phenotypes of the gut microbiota in colorectal cancer
DRR171646	Japan	Yachida et al., 2019	Metagenomic and metabolomic analyses reveal distinct stage-specific phenotypes of the gut microbiota in colorectal cancer
DRR171647	Japan	Yachida et al., 2019	Metagenomic and metabolomic analyses reveal distinct stage-specific phenotypes of the gut microbiota in colorectal cancer
DRR171648	Japan	Yachida et al., 2019	Metagenomic and metabolomic analyses reveal distinct stage-specific phenotypes of the gut microbiota in colorectal cancer
DRR171650	Japan	Yachida et al., 2019	Metagenomic and metabolomic analyses reveal distinct stage-specific phenotypes of the gut microbiota in colorectal cancer
DRR171651	Japan	Yachida et al., 2019	Metagenomic and metabolomic analyses reveal distinct stage-specific phenotypes of the gut microbiota in colorectal cancer
DRR171652	Japan	Yachida et al., 2019	Metagenomic and metabolomic analyses reveal distinct stage-specific phenotypes of the gut microbiota in colorectal cancer
DRR171653	Japan	Yachida et al., 2019	Metagenomic and metabolomic analyses reveal distinct stage-specific phenotypes of the gut microbiota in colorectal cancer
DRR171654	Japan	Yachida et al., 2019	Metagenomic and metabolomic analyses reveal distinct stage-specific phenotypes of the gut microbiota in colorectal cancer
DRR171655	Japan	Yachida et al., 2019	Metagenomic and metabolomic analyses reveal distinct stage-specific phenotypes of the gut microbiota in colorectal cancer
DRR171656	Japan	Yachida et al., 2019	Metagenomic and metabolomic analyses reveal distinct stage-specific phenotypes of the gut microbiota in colorectal cancer
DRR171657	Japan	Yachida et al., 2019	Metagenomic and metabolomic analyses reveal distinct stage-specific phenotypes of the gut microbiota in colorectal cancer
DRR171659	Japan	Yachida et al., 2019	Metagenomic and metabolomic analyses reveal distinct stage-specific phenotypes of the gut microbiota in colorectal cancer
DRR171662	Japan	Yachida et al., 2019	Metagenomic and metabolomic analyses reveal distinct stage-specific phenotypes of the gut microbiota in colorectal cancer
DRR171663	Japan	Yachida et al., 2019	Metagenomic and metabolomic analyses reveal distinct stage-specific phenotypes of the gut microbiota in colorectal cancer
DRR171673	Japan	Yachida et al., 2019	Metagenomic and metabolomic analyses reveal distinct stage-specific phenotypes of the gut microbiota in colorectal cancer
DRR171676	Japan	Yachida et al., 2019	Metagenomic and metabolomic analyses reveal distinct stage-specific phenotypes of the gut microbiota in colorectal cancer
DRR171686	Japan	Yachida et al., 2019	Metagenomic and metabolomic analyses reveal distinct stage-specific phenotypes of the gut microbiota in colorectal cancer
DRR171689	Japan	Yachida et al., 2019	Metagenomic and metabolomic analyses reveal distinct stage-specific phenotypes of the gut microbiota in colorectal cancer
DRR171691	Japan	Yachida et al., 2019	Metagenomic and metabolomic analyses reveal distinct stage-specific phenotypes of the gut microbiota in colorectal cancer
DRR171694	Japan	Yachida et al., 2019	Metagenomic and metabolomic analyses reveal distinct stage-specific phenotypes of the gut microbiota in colorectal cancer
DRR171698	Japan	Yachida et al., 2019	Metagenomic and metabolomic analyses reveal distinct stage-specific phenotypes of the gut microbiota in colorectal cancer
DRR171700	Japan	Yachida et al., 2019	Metagenomic and metabolomic analyses reveal distinct stage-specific phenotypes of the gut microbiota in colorectal cancer
DRR171705	Japan	Yachida et al., 2019	Metagenomic and metabolomic analyses reveal distinct stage-specific phenotypes of the gut microbiota in colorectal cancer
DRR171710	Japan	Yachida et al., 2019	Metagenomic and metabolomic analyses reveal distinct stage-specific phenotypes of the gut microbiota in colorectal cancer
DRR171711	Japan	Yachida et al., 2019	Metagenomic and metabolomic analyses reveal distinct stage-specific phenotypes of the gut microbiota in colorectal cancer
DRR171712	Japan	Yachida et al., 2019	Metagenomic and metabolomic analyses reveal distinct stage-specific phenotypes of the gut microbiota in colorectal cancer
DRR171713	Japan	Yachida et al., 2019	Metagenomic and metabolomic analyses reveal distinct stage-specific phenotypes of the gut microbiota in colorectal cancer
DRR171714	Japan	Yachida et al., 2019	Metagenomic and metabolomic analyses reveal distinct stage-specific phenotypes of the gut microbiota in colorectal cancer
DRR171716	Japan	Yachida et al., 2019	Metagenomic and metabolomic analyses reveal distinct stage-specific phenotypes of the gut microbiota in colorectal cancer
DRR171717	Japan	Yachida et al., 2019	Metagenomic and metabolomic analyses reveal distinct stage-specific phenotypes of the gut microbiota in colorectal cancer
DRR171718	Japan	Yachida et al., 2019	Metagenomic and metabolomic analyses reveal distinct stage-specific phenotypes of the gut microbiota in colorectal cancer
DRR171720	Japan	Yachida et al., 2019	Metagenomic and metabolomic analyses reveal distinct stage-specific phenotypes of the gut microbiota in colorectal cancer
DRR171721	Japan	Yachida et al., 2019	Metagenomic and metabolomic analyses reveal distinct stage-specific phenotypes of the gut microbiota in colorectal cancer
DRR171722	Japan	Yachida et al., 2019	Metagenomic and metabolomic analyses reveal distinct stage-specific phenotypes of the gut microbiota in colorectal cancer
DRR171724	Japan	Yachida et al., 2019	Metagenomic and metabolomic analyses reveal distinct stage-specific phenotypes of the gut microbiota in colorectal cancer
DRR171725	Japan	Yachida et al., 2019	Metagenomic and metabolomic analyses reveal distinct stage-specific phenotypes of the gut microbiota in colorectal cancer
DRR171726	Japan	Yachida et al., 2019	Metagenomic and metabolomic analyses reveal distinct stage-specific phenotypes of the gut microbiota in colorectal cancer
DRR171727	Japan	Yachida et al., 2019	Metagenomic and metabolomic analyses reveal distinct stage-specific phenotypes of the gut microbiota in colorectal cancer
DRR171733	Japan	Yachida et al., 2019	Metagenomic and metabolomic analyses reveal distinct stage-specific phenotypes of the gut microbiota in colorectal cancer
DRR171737	Japan	Yachida et al., 2019	Metagenomic and metabolomic analyses reveal distinct stage-specific phenotypes of the gut microbiota in colorectal cancer
DRR171741	Japan	Yachida et al., 2019	Metagenomic and metabolomic analyses reveal distinct stage-specific phenotypes of the gut microbiota in colorectal cancer
DRR171745	Japan	Yachida et al., 2019	Metagenomic and metabolomic analyses reveal distinct stage-specific phenotypes of the gut microbiota in colorectal cancer
DRR171747	Japan	Yachida et al., 2019	Metagenomic and metabolomic analyses reveal distinct stage-specific phenotypes of the gut microbiota in colorectal cancer
DRR171755	Japan	Yachida et al., 2019	Metagenomic and metabolomic analyses reveal distinct stage-specific phenotypes of the gut microbiota in colorectal cancer
DRR171762	Japan	Yachida et al., 2019	Metagenomic and metabolomic analyses reveal distinct stage-specific phenotypes of the gut microbiota in colorectal cancer
DRR171763	Japan	Yachida et al., 2019	Metagenomic and metabolomic analyses reveal distinct stage-specific phenotypes of the gut microbiota in colorectal cancer
DRR171765	Japan	Yachida et al., 2019	Metagenomic and metabolomic analyses reveal distinct stage-specific phenotypes of the gut microbiota in colorectal cancer
DRR171770	Japan	Yachida et al., 2019	Metagenomic and metabolomic analyses reveal distinct stage-specific phenotypes of the gut microbiota in colorectal cancer
DRR171771	Japan	Yachida et al., 2019	Metagenomic and metabolomic analyses reveal distinct stage-specific phenotypes of the gut microbiota in colorectal cancer
DRR171772	Japan	Yachida et al., 2019	Metagenomic and metabolomic analyses reveal distinct stage-specific phenotypes of the gut microbiota in colorectal cancer
DRR171773	Japan	Yachida et al., 2019	Metagenomic and metabolomic analyses reveal distinct stage-specific phenotypes of the gut microbiota in colorectal cancer
DRR171777	Japan	Yachida et al., 2019	Metagenomic and metabolomic analyses reveal distinct stage-specific phenotypes of the gut microbiota in colorectal cancer
DRR171779	Japan	Yachida et al., 2019	Metagenomic and metabolomic analyses reveal distinct stage-specific phenotypes of the gut microbiota in colorectal cancer
DRR171782	Japan	Yachida et al., 2019	Metagenomic and metabolomic analyses reveal distinct stage-specific phenotypes of the gut microbiota in colorectal cancer
DRR171783	Japan	Yachida et al., 2019	Metagenomic and metabolomic analyses reveal distinct stage-specific phenotypes of the gut microbiota in colorectal cancer
DRR171786	Japan	Yachida et al., 2019	Metagenomic and metabolomic analyses reveal distinct stage-specific phenotypes of the gut microbiota in colorectal cancer
DRR171791	Japan	Yachida et al., 2019	Metagenomic and metabolomic analyses reveal distinct stage-specific phenotypes of the gut microbiota in colorectal cancer
DRR171793	Japan	Yachida et al., 2019	Metagenomic and metabolomic analyses reveal distinct stage-specific phenotypes of the gut microbiota in colorectal cancer
DRR171796	Japan	Yachida et al., 2019	Metagenomic and metabolomic analyses reveal distinct stage-specific phenotypes of the gut microbiota in colorectal cancer
DRR171798	Japan	Yachida et al., 2019	Metagenomic and metabolomic analyses reveal distinct stage-specific phenotypes of the gut microbiota in colorectal cancer
DRR171801	Japan	Yachida et al., 2019	Metagenomic and metabolomic analyses reveal distinct stage-specific phenotypes of the gut microbiota in colorectal cancer
DRR171802	Japan	Yachida et al., 2019	Metagenomic and metabolomic analyses reveal distinct stage-specific phenotypes of the gut microbiota in colorectal cancer
DRR171807	Japan	Yachida et al., 2019	Metagenomic and metabolomic analyses reveal distinct stage-specific phenotypes of the gut microbiota in colorectal cancer
DRR171810	Japan	Yachida et al., 2019	Metagenomic and metabolomic analyses reveal distinct stage-specific phenotypes of the gut microbiota in colorectal cancer
DRR171812	Japan	Yachida et al., 2019	Metagenomic and metabolomic analyses reveal distinct stage-specific phenotypes of the gut microbiota in colorectal cancer
DRR171813	Japan	Yachida et al., 2019	Metagenomic and metabolomic analyses reveal distinct stage-specific phenotypes of the gut microbiota in colorectal cancer
DRR171817	Japan	Yachida et al., 2019	Metagenomic and metabolomic analyses reveal distinct stage-specific phenotypes of the gut microbiota in colorectal cancer
DRR171821	Japan	Yachida et al., 2019	Metagenomic and metabolomic analyses reveal distinct stage-specific phenotypes of the gut microbiota in colorectal cancer
DRR171825	Japan	Yachida et al., 2019	Metagenomic and metabolomic analyses reveal distinct stage-specific phenotypes of the gut microbiota in colorectal cancer
DRR171829	Japan	Yachida et al., 2019	Metagenomic and metabolomic analyses reveal distinct stage-specific phenotypes of the gut microbiota in colorectal cancer
DRR171833	Japan	Yachida et al., 2019	Metagenomic and metabolomic analyses reveal distinct stage-specific phenotypes of the gut microbiota in colorectal cancer
DRR171834	Japan	Yachida et al., 2019	Metagenomic and metabolomic analyses reveal distinct stage-specific phenotypes of the gut microbiota in colorectal cancer
DRR171838	Japan	Yachida et al., 2019	Metagenomic and metabolomic analyses reveal distinct stage-specific phenotypes of the gut microbiota in colorectal cancer
DRR171840	Japan	Yachida et al., 2019	Metagenomic and metabolomic analyses reveal distinct stage-specific phenotypes of the gut microbiota in colorectal cancer
DRR171842	Japan	Yachida et al., 2019	Metagenomic and metabolomic analyses reveal distinct stage-specific phenotypes of the gut microbiota in colorectal cancer
DRR171843	Japan	Yachida et al., 2019	Metagenomic and metabolomic analyses reveal distinct stage-specific phenotypes of the gut microbiota in colorectal cancer
DRR171845	Japan	Yachida et al., 2019	Metagenomic and metabolomic analyses reveal distinct stage-specific phenotypes of the gut microbiota in colorectal cancer
DRR171849	Japan	Yachida et al., 2019	Metagenomic and metabolomic analyses reveal distinct stage-specific phenotypes of the gut microbiota in colorectal cancer
DRR171850	Japan	Yachida et al., 2019	Metagenomic and metabolomic analyses reveal distinct stage-specific phenotypes of the gut microbiota in colorectal cancer
DRR171852	Japan	Yachida et al., 2019	Metagenomic and metabolomic analyses reveal distinct stage-specific phenotypes of the gut microbiota in colorectal cancer
DRR171855	Japan	Yachida et al., 2019	Metagenomic and metabolomic analyses reveal distinct stage-specific phenotypes of the gut microbiota in colorectal cancer
DRR171856	Japan	Yachida et al., 2019	Metagenomic and metabolomic analyses reveal distinct stage-specific phenotypes of the gut microbiota in colorectal cancer
DRR171862	Japan	Yachida et al., 2019	Metagenomic and metabolomic analyses reveal distinct stage-specific phenotypes of the gut microbiota in colorectal cancer
DRR171863	Japan	Yachida et al., 2019	Metagenomic and metabolomic analyses reveal distinct stage-specific phenotypes of the gut microbiota in colorectal cancer
DRR171864	Japan	Yachida et al., 2019	Metagenomic and metabolomic analyses reveal distinct stage-specific phenotypes of the gut microbiota in colorectal cancer
DRR171865	Japan	Yachida et al., 2019	Metagenomic and metabolomic analyses reveal distinct stage-specific phenotypes of the gut microbiota in colorectal cancer
DRR171870	Japan	Yachida et al., 2019	Metagenomic and metabolomic analyses reveal distinct stage-specific phenotypes of the gut microbiota in colorectal cancer
DRR171872	Japan	Yachida et al., 2019	Metagenomic and metabolomic analyses reveal distinct stage-specific phenotypes of the gut microbiota in colorectal cancer
DRR171876	Japan	Yachida et al., 2019	Metagenomic and metabolomic analyses reveal distinct stage-specific phenotypes of the gut microbiota in colorectal cancer
DRR171886	Japan	Yachida et al., 2019	Metagenomic and metabolomic analyses reveal distinct stage-specific phenotypes of the gut microbiota in colorectal cancer
DRR171897	Japan	Yachida et al., 2019	Metagenomic and metabolomic analyses reveal distinct stage-specific phenotypes of the gut microbiota in colorectal cancer
DRR171899	Japan	Yachida et al., 2019	Metagenomic and metabolomic analyses reveal distinct stage-specific phenotypes of the gut microbiota in colorectal cancer
DRR171902	Japan	Yachida et al., 2019	Metagenomic and metabolomic analyses reveal distinct stage-specific phenotypes of the gut microbiota in colorectal cancer
DRR171915	Japan	Yachida et al., 2019	Metagenomic and metabolomic analyses reveal distinct stage-specific phenotypes of the gut microbiota in colorectal cancer
DRR171917	Japan	Yachida et al., 2019	Metagenomic and metabolomic analyses reveal distinct stage-specific phenotypes of the gut microbiota in colorectal cancer
DRR171919	Japan	Yachida et al., 2019	Metagenomic and metabolomic analyses reveal distinct stage-specific phenotypes of the gut microbiota in colorectal cancer
DRR171921	Japan	Yachida et al., 2019	Metagenomic and metabolomic analyses reveal distinct stage-specific phenotypes of the gut microbiota in colorectal cancer
DRR171922	Japan	Yachida et al., 2019	Metagenomic and metabolomic analyses reveal distinct stage-specific phenotypes of the gut microbiota in colorectal cancer
DRR171923	Japan	Yachida et al., 2019	Metagenomic and metabolomic analyses reveal distinct stage-specific phenotypes of the gut microbiota in colorectal cancer
DRR171928	Japan	Yachida et al., 2019	Metagenomic and metabolomic analyses reveal distinct stage-specific phenotypes of the gut microbiota in colorectal cancer
DRR171931	Japan	Yachida et al., 2019	Metagenomic and metabolomic analyses reveal distinct stage-specific phenotypes of the gut microbiota in colorectal cancer
DRR171933	Japan	Yachida et al., 2019	Metagenomic and metabolomic analyses reveal distinct stage-specific phenotypes of the gut microbiota in colorectal cancer
DRR171935	Japan	Yachida et al., 2019	Metagenomic and metabolomic analyses reveal distinct stage-specific phenotypes of the gut microbiota in colorectal cancer
DRR171936	Japan	Yachida et al., 2019	Metagenomic and metabolomic analyses reveal distinct stage-specific phenotypes of the gut microbiota in colorectal cancer
DRR171938	Japan	Yachida et al., 2019	Metagenomic and metabolomic analyses reveal distinct stage-specific phenotypes of the gut microbiota in colorectal cancer
DRR171939	Japan	Yachida et al., 2019	Metagenomic and metabolomic analyses reveal distinct stage-specific phenotypes of the gut microbiota in colorectal cancer
DRR171941	Japan	Yachida et al., 2019	Metagenomic and metabolomic analyses reveal distinct stage-specific phenotypes of the gut microbiota in colorectal cancer
DRR171942	Japan	Yachida et al., 2019	Metagenomic and metabolomic analyses reveal distinct stage-specific phenotypes of the gut microbiota in colorectal cancer
DRR171943	Japan	Yachida et al., 2019	Metagenomic and metabolomic analyses reveal distinct stage-specific phenotypes of the gut microbiota in colorectal cancer
DRR171948	Japan	Yachida et al., 2019	Metagenomic and metabolomic analyses reveal distinct stage-specific phenotypes of the gut microbiota in colorectal cancer
DRR171950	Japan	Yachida et al., 2019	Metagenomic and metabolomic analyses reveal distinct stage-specific phenotypes of the gut microbiota in colorectal cancer
DRR171951	Japan	Yachida et al., 2019	Metagenomic and metabolomic analyses reveal distinct stage-specific phenotypes of the gut microbiota in colorectal cancer
DRR171952	Japan	Yachida et al., 2019	Metagenomic and metabolomic analyses reveal distinct stage-specific phenotypes of the gut microbiota in colorectal cancer
DRR171953	Japan	Yachida et al., 2019	Metagenomic and metabolomic analyses reveal distinct stage-specific phenotypes of the gut microbiota in colorectal cancer
DRR171954	Japan	Yachida et al., 2019	Metagenomic and metabolomic analyses reveal distinct stage-specific phenotypes of the gut microbiota in colorectal cancer
DRR171957	Japan	Yachida et al., 2019	Metagenomic and metabolomic analyses reveal distinct stage-specific phenotypes of the gut microbiota in colorectal cancer
DRR171959	Japan	Yachida et al., 2019	Metagenomic and metabolomic analyses reveal distinct stage-specific phenotypes of the gut microbiota in colorectal cancer
DRR171964	Japan	Yachida et al., 2019	Metagenomic and metabolomic analyses reveal distinct stage-specific phenotypes of the gut microbiota in colorectal cancer
DRR171965	Japan	Yachida et al., 2019	Metagenomic and metabolomic analyses reveal distinct stage-specific phenotypes of the gut microbiota in colorectal cancer
DRR173016	Japan	Yachida et al., 2019	Metagenomic and metabolomic analyses reveal distinct stage-specific phenotypes of the gut microbiota in colorectal cancer
DRR173017	Japan	Yachida et al., 2019	Metagenomic and metabolomic analyses reveal distinct stage-specific phenotypes of the gut microbiota in colorectal cancer
SRR2938072	Lima (Peru)	Pehrsson et al., 2016	Interconnected microbiomes and resistomes in low-income human habitats
SRR2938073	Lima (Peru)	Pehrsson et al., 2016	Interconnected microbiomes and resistomes in low-income human habitats
SRR2938074	Lima (Peru)	Pehrsson et al., 2016	Interconnected microbiomes and resistomes in low-income human habitats
SRR2938075	Lima (Peru)	Pehrsson et al., 2016	Interconnected microbiomes and resistomes in low-income human habitats
SRR2938076	Lima (Peru)	Pehrsson et al., 2016	Interconnected microbiomes and resistomes in low-income human habitats
SRR2938077	Lima (Peru)	Pehrsson et al., 2016	Interconnected microbiomes and resistomes in low-income human habitats
SRR2938078	Lima (Peru)	Pehrsson et al., 2016	Interconnected microbiomes and resistomes in low-income human habitats
SRR2938079	Lima (Peru)	Pehrsson et al., 2016	Interconnected microbiomes and resistomes in low-income human habitats
SRR2938100	Lima (Peru)	Pehrsson et al., 2016	Interconnected microbiomes and resistomes in low-income human habitats
SRR2938101	Lima (Peru)	Pehrsson et al., 2016	Interconnected microbiomes and resistomes in low-income human habitats
SRR2938102	Lima (Peru)	Pehrsson et al., 2016	Interconnected microbiomes and resistomes in low-income human habitats
SRR2938103	Lima (Peru)	Pehrsson et al., 2016	Interconnected microbiomes and resistomes in low-income human habitats
SRR2938104	Lima (Peru)	Pehrsson et al., 2016	Interconnected microbiomes and resistomes in low-income human habitats
SRR2938105	Lima (Peru)	Pehrsson et al., 2016	Interconnected microbiomes and resistomes in low-income human habitats
SRR2938106	Lima (Peru)	Pehrsson et al., 2016	Interconnected microbiomes and resistomes in low-income human habitats
SRR2938107	Lima (Peru)	Pehrsson et al., 2016	Interconnected microbiomes and resistomes in low-income human habitats
SRR2938108	Lima (Peru)	Pehrsson et al., 2016	Interconnected microbiomes and resistomes in low-income human habitats
SRR2938109	Lima (Peru)	Pehrsson et al., 2016	Interconnected microbiomes and resistomes in low-income human habitats
SRR2938110	Lima (Peru)	Pehrsson et al., 2016	Interconnected microbiomes and resistomes in low-income human habitats
SRR2938113	Lima (Peru)	Pehrsson et al., 2016	Interconnected microbiomes and resistomes in low-income human habitats
SRR2938114	Lima (Peru)	Pehrsson et al., 2016	Interconnected microbiomes and resistomes in low-income human habitats
SRR2938115	Lima (Peru)	Pehrsson et al., 2016	Interconnected microbiomes and resistomes in low-income human habitats
SRR2938116	Lima (Peru)	Pehrsson et al., 2016	Interconnected microbiomes and resistomes in low-income human habitats
SRR2938117	Lima (Peru)	Pehrsson et al., 2016	Interconnected microbiomes and resistomes in low-income human habitats
SRR2938118	Lima (Peru)	Pehrsson et al., 2016	Interconnected microbiomes and resistomes in low-income human habitats
SRR2938119	Lima (Peru)	Pehrsson et al., 2016	Interconnected microbiomes and resistomes in low-income human habitats
SRR2938120	Lima (Peru)	Pehrsson et al., 2016	Interconnected microbiomes and resistomes in low-income human habitats
SRR2938121	Lima (Peru)	Pehrsson et al., 2016	Interconnected microbiomes and resistomes in low-income human habitats
SRR2938122	Lima (Peru)	Pehrsson et al., 2016	Interconnected microbiomes and resistomes in low-income human habitats
SRR2938123	Lima (Peru)	Pehrsson et al., 2016	Interconnected microbiomes and resistomes in low-income human habitats
SRR2938124	Lima (Peru)	Pehrsson et al., 2016	Interconnected microbiomes and resistomes in low-income human habitats
SRR2938221	Lima (Peru)	Pehrsson et al., 2016	Interconnected microbiomes and resistomes in low-income human habitats
SRR2938222	Lima (Peru)	Pehrsson et al., 2016	Interconnected microbiomes and resistomes in low-income human habitats
SRR2938223	Lima (Peru)	Pehrsson et al., 2016	Interconnected microbiomes and resistomes in low-income human habitats
SRR2938224	Lima (Peru)	Pehrsson et al., 2016	Interconnected microbiomes and resistomes in low-income human habitats
SRR2938225	Lima (Peru)	Pehrsson et al., 2016	Interconnected microbiomes and resistomes in low-income human habitats
SRR2938226	Lima (Peru)	Pehrsson et al., 2016	Interconnected microbiomes and resistomes in low-income human habitats
SRR2938227	Lima (Peru)	Pehrsson et al., 2016	Interconnected microbiomes and resistomes in low-income human habitats
SRR2938228	Lima (Peru)	Pehrsson et al., 2016	Interconnected microbiomes and resistomes in low-income human habitats
SRR2938229	Lima (Peru)	Pehrsson et al., 2016	Interconnected microbiomes and resistomes in low-income human habitats
SRR2938230	Lima (Peru)	Pehrsson et al., 2016	Interconnected microbiomes and resistomes in low-income human habitats
SRR2938231	Lima (Peru)	Pehrsson et al., 2016	Interconnected microbiomes and resistomes in low-income human habitats
SRR2938233	Lima (Peru)	Pehrsson et al., 2016	Interconnected microbiomes and resistomes in low-income human habitats
SRR2938234	Lima (Peru)	Pehrsson et al., 2016	Interconnected microbiomes and resistomes in low-income human habitats
SRR2938235	Lima (Peru)	Pehrsson et al., 2016	Interconnected microbiomes and resistomes in low-income human habitats
SRR2938236	Lima (Peru)	Pehrsson et al., 2016	Interconnected microbiomes and resistomes in low-income human habitats
SRR2938238	Lima (Peru)	Pehrsson et al., 2016	Interconnected microbiomes and resistomes in low-income human habitats
SRR2938239	Lima (Peru)	Pehrsson et al., 2016	Interconnected microbiomes and resistomes in low-income human habitats
SRR2938240	Lima (Peru)	Pehrsson et al., 2016	Interconnected microbiomes and resistomes in low-income human habitats
SRR2938241	Lima (Peru)	Pehrsson et al., 2016	Interconnected microbiomes and resistomes in low-income human habitats
SRR2938242	Lima (Peru)	Pehrsson et al., 2016	Interconnected microbiomes and resistomes in low-income human habitats
SRR2938243	Lima (Peru)	Pehrsson et al., 2016	Interconnected microbiomes and resistomes in low-income human habitats
SRR2938244	Lima (Peru)	Pehrsson et al., 2016	Interconnected microbiomes and resistomes in low-income human habitats
SRR2938245	Lima (Peru)	Pehrsson et al., 2016	Interconnected microbiomes and resistomes in low-income human habitats
SRR2938246	Lima (Peru)	Pehrsson et al., 2016	Interconnected microbiomes and resistomes in low-income human habitats
SRR2938247	Lima (Peru)	Pehrsson et al., 2016	Interconnected microbiomes and resistomes in low-income human habitats
SRR2938248	Lima (Peru)	Pehrsson et al., 2016	Interconnected microbiomes and resistomes in low-income human habitats
SRR2938249	Lima (Peru)	Pehrsson et al., 2016	Interconnected microbiomes and resistomes in low-income human habitats
SRR2938250	Lima (Peru)	Pehrsson et al., 2016	Interconnected microbiomes and resistomes in low-income human habitats
SRR2938251	Lima (Peru)	Pehrsson et al., 2016	Interconnected microbiomes and resistomes in low-income human habitats
SRR2938252	Lima (Peru)	Pehrsson et al., 2016	Interconnected microbiomes and resistomes in low-income human habitats
SRR2938253	Lima (Peru)	Pehrsson et al., 2016	Interconnected microbiomes and resistomes in low-income human habitats
SRR2938254	Lima (Peru)	Pehrsson et al., 2016	Interconnected microbiomes and resistomes in low-income human habitats
SRR2938255	Lima (Peru)	Pehrsson et al., 2016	Interconnected microbiomes and resistomes in low-income human habitats
SRR2938256	Lima (Peru)	Pehrsson et al., 2016	Interconnected microbiomes and resistomes in low-income human habitats
SRR2938257	Lima (Peru)	Pehrsson et al., 2016	Interconnected microbiomes and resistomes in low-income human habitats
SRR2938258	Lima (Peru)	Pehrsson et al., 2016	Interconnected microbiomes and resistomes in low-income human habitats
SRR2938259	Lima (Peru)	Pehrsson et al., 2016	Interconnected microbiomes and resistomes in low-income human habitats
SRR2938260	Lima (Peru)	Pehrsson et al., 2016	Interconnected microbiomes and resistomes in low-income human habitats
SRR2938261	Lima (Peru)	Pehrsson et al., 2016	Interconnected microbiomes and resistomes in low-income human habitats
SRR2938262	Lima (Peru)	Pehrsson et al., 2016	Interconnected microbiomes and resistomes in low-income human habitats
SRR2938263	Lima (Peru)	Pehrsson et al., 2016	Interconnected microbiomes and resistomes in low-income human habitats
SRR2938264	Lima (Peru)	Pehrsson et al., 2016	Interconnected microbiomes and resistomes in low-income human habitats
SRR2938265	Lima (Peru)	Pehrsson et al., 2016	Interconnected microbiomes and resistomes in low-income human habitats
SRR2938266	Lima (Peru)	Pehrsson et al., 2016	Interconnected microbiomes and resistomes in low-income human habitats
SRR2938309	Lima (Peru)	Pehrsson et al., 2016	Interconnected microbiomes and resistomes in low-income human habitats
SRR2938310	Lima (Peru)	Pehrsson et al., 2016	Interconnected microbiomes and resistomes in low-income human habitats
SRR3992955	Mongolia	Liu et al., 2016	Unique Features of Ethnic Mongolian Gut Microbiome revealed by metagenomic analysis
SRR3992956	Mongolia	Liu et al., 2016	Unique Features of Ethnic Mongolian Gut Microbiome revealed by metagenomic analysis
SRR3992957	Mongolia	Liu et al., 2016	Unique Features of Ethnic Mongolian Gut Microbiome revealed by metagenomic analysis
SRR3992958	Mongolia	Liu et al., 2016	Unique Features of Ethnic Mongolian Gut Microbiome revealed by metagenomic analysis
SRR3992959	Mongolia	Liu et al., 2016	Unique Features of Ethnic Mongolian Gut Microbiome revealed by metagenomic analysis
SRR3992960	Mongolia	Liu et al., 2016	Unique Features of Ethnic Mongolian Gut Microbiome revealed by metagenomic analysis
SRR3992961	Mongolia	Liu et al., 2016	Unique Features of Ethnic Mongolian Gut Microbiome revealed by metagenomic analysis
SRR3992962	Mongolia	Liu et al., 2016	Unique Features of Ethnic Mongolian Gut Microbiome revealed by metagenomic analysis
SRR3992963	Mongolia	Liu et al., 2016	Unique Features of Ethnic Mongolian Gut Microbiome revealed by metagenomic analysis
SRR3992964	Mongolia	Liu et al., 2016	Unique Features of Ethnic Mongolian Gut Microbiome revealed by metagenomic analysis
SRR3992965	Mongolia	Liu et al., 2016	Unique Features of Ethnic Mongolian Gut Microbiome revealed by metagenomic analysis
SRR3992966	Mongolia	Liu et al., 2016	Unique Features of Ethnic Mongolian Gut Microbiome revealed by metagenomic analysis
SRR3992967	Mongolia	Liu et al., 2016	Unique Features of Ethnic Mongolian Gut Microbiome revealed by metagenomic analysis
SRR3992968	Mongolia	Liu et al., 2016	Unique Features of Ethnic Mongolian Gut Microbiome revealed by metagenomic analysis
SRR3992969	Mongolia	Liu et al., 2016	Unique Features of Ethnic Mongolian Gut Microbiome revealed by metagenomic analysis
SRR3992970	Mongolia	Liu et al., 2016	Unique Features of Ethnic Mongolian Gut Microbiome revealed by metagenomic analysis
SRR3992971	Mongolia	Liu et al., 2016	Unique Features of Ethnic Mongolian Gut Microbiome revealed by metagenomic analysis
SRR3992972	Mongolia	Liu et al., 2016	Unique Features of Ethnic Mongolian Gut Microbiome revealed by metagenomic analysis
SRR3992973	Mongolia	Liu et al., 2016	Unique Features of Ethnic Mongolian Gut Microbiome revealed by metagenomic analysis
SRR3992974	Mongolia	Liu et al., 2016	Unique Features of Ethnic Mongolian Gut Microbiome revealed by metagenomic analysis
SRR3992975	Mongolia	Liu et al., 2016	Unique Features of Ethnic Mongolian Gut Microbiome revealed by metagenomic analysis
SRR3992976	Mongolia	Liu et al., 2016	Unique Features of Ethnic Mongolian Gut Microbiome revealed by metagenomic analysis
SRR3992977	Mongolia	Liu et al., 2016	Unique Features of Ethnic Mongolian Gut Microbiome revealed by metagenomic analysis
SRR3992978	Mongolia	Liu et al., 2016	Unique Features of Ethnic Mongolian Gut Microbiome revealed by metagenomic analysis
SRR3992979	Mongolia	Liu et al., 2016	Unique Features of Ethnic Mongolian Gut Microbiome revealed by metagenomic analysis
SRR3992980	Mongolia	Liu et al., 2016	Unique Features of Ethnic Mongolian Gut Microbiome revealed by metagenomic analysis
SRR3992981	Mongolia	Liu et al., 2016	Unique Features of Ethnic Mongolian Gut Microbiome revealed by metagenomic analysis
SRR3992982	Mongolia	Liu et al., 2016	Unique Features of Ethnic Mongolian Gut Microbiome revealed by metagenomic analysis
SRR3992983	Mongolia	Liu et al., 2016	Unique Features of Ethnic Mongolian Gut Microbiome revealed by metagenomic analysis
SRR3992984	Mongolia	Liu et al., 2016	Unique Features of Ethnic Mongolian Gut Microbiome revealed by metagenomic analysis
SRR3992985	Mongolia	Liu et al., 2016	Unique Features of Ethnic Mongolian Gut Microbiome revealed by metagenomic analysis
SRR3992986	Mongolia	Liu et al., 2016	Unique Features of Ethnic Mongolian Gut Microbiome revealed by metagenomic analysis
SRR3992987	Mongolia	Liu et al., 2016	Unique Features of Ethnic Mongolian Gut Microbiome revealed by metagenomic analysis
SRR3992988	Mongolia	Liu et al., 2016	Unique Features of Ethnic Mongolian Gut Microbiome revealed by metagenomic analysis
SRR3992989	Mongolia	Liu et al., 2016	Unique Features of Ethnic Mongolian Gut Microbiome revealed by metagenomic analysis
SRR3992990	Mongolia	Liu et al., 2016	Unique Features of Ethnic Mongolian Gut Microbiome revealed by metagenomic analysis
SRR3992991	Mongolia	Liu et al., 2016	Unique Features of Ethnic Mongolian Gut Microbiome revealed by metagenomic analysis
SRR3992992	Mongolia	Liu et al., 2016	Unique Features of Ethnic Mongolian Gut Microbiome revealed by metagenomic analysis
SRR3992993	Mongolia	Liu et al., 2016	Unique Features of Ethnic Mongolian Gut Microbiome revealed by metagenomic analysis
SRR3992994	Mongolia	Liu et al., 2016	Unique Features of Ethnic Mongolian Gut Microbiome revealed by metagenomic analysis
SRR3992995	Mongolia	Liu et al., 2016	Unique Features of Ethnic Mongolian Gut Microbiome revealed by metagenomic analysis
SRR3992996	Mongolia	Liu et al., 2016	Unique Features of Ethnic Mongolian Gut Microbiome revealed by metagenomic analysis
SRR3992997	Mongolia	Liu et al., 2016	Unique Features of Ethnic Mongolian Gut Microbiome revealed by metagenomic analysis
SRR3992998	Mongolia	Liu et al., 2016	Unique Features of Ethnic Mongolian Gut Microbiome revealed by metagenomic analysis
SRR3992999	Mongolia	Liu et al., 2016	Unique Features of Ethnic Mongolian Gut Microbiome revealed by metagenomic analysis
SRR3993000	Mongolia	Liu et al., 2016	Unique Features of Ethnic Mongolian Gut Microbiome revealed by metagenomic analysis
SRR3993001	Mongolia	Liu et al., 2016	Unique Features of Ethnic Mongolian Gut Microbiome revealed by metagenomic analysis
SRR3993002	Mongolia	Liu et al., 2016	Unique Features of Ethnic Mongolian Gut Microbiome revealed by metagenomic analysis
SRR3993003	Mongolia	Liu et al., 2016	Unique Features of Ethnic Mongolian Gut Microbiome revealed by metagenomic analysis
SRR3993004	Mongolia	Liu et al., 2016	Unique Features of Ethnic Mongolian Gut Microbiome revealed by metagenomic analysis
SRR3993005	Mongolia	Liu et al., 2016	Unique Features of Ethnic Mongolian Gut Microbiome revealed by metagenomic analysis
SRR3993006	Mongolia	Liu et al., 2016	Unique Features of Ethnic Mongolian Gut Microbiome revealed by metagenomic analysis
SRR3993007	Mongolia	Liu et al., 2016	Unique Features of Ethnic Mongolian Gut Microbiome revealed by metagenomic analysis
SRR3993008	Mongolia	Liu et al., 2016	Unique Features of Ethnic Mongolian Gut Microbiome revealed by metagenomic analysis
SRR3993009	Mongolia	Liu et al., 2016	Unique Features of Ethnic Mongolian Gut Microbiome revealed by metagenomic analysis
SRR3993010	Mongolia	Liu et al., 2016	Unique Features of Ethnic Mongolian Gut Microbiome revealed by metagenomic analysis
SRR3993011	Mongolia	Liu et al., 2016	Unique Features of Ethnic Mongolian Gut Microbiome revealed by metagenomic analysis
SRR3993012	Mongolia	Liu et al., 2016	Unique Features of Ethnic Mongolian Gut Microbiome revealed by metagenomic analysis
SRR3993013	Mongolia	Liu et al., 2016	Unique Features of Ethnic Mongolian Gut Microbiome revealed by metagenomic analysis
SRR3993014	Mongolia	Liu et al., 2016	Unique Features of Ethnic Mongolian Gut Microbiome revealed by metagenomic analysis
SRR3993015	Mongolia	Liu et al., 2016	Unique Features of Ethnic Mongolian Gut Microbiome revealed by metagenomic analysis
SRR3993016	Mongolia	Liu et al., 2016	Unique Features of Ethnic Mongolian Gut Microbiome revealed by metagenomic analysis
SRR3993017	Mongolia	Liu et al., 2016	Unique Features of Ethnic Mongolian Gut Microbiome revealed by metagenomic analysis
SRR3993018	Mongolia	Liu et al., 2016	Unique Features of Ethnic Mongolian Gut Microbiome revealed by metagenomic analysis
SRR3993019	Mongolia	Liu et al., 2016	Unique Features of Ethnic Mongolian Gut Microbiome revealed by metagenomic analysis
SRR3993020	Mongolia	Liu et al., 2016	Unique Features of Ethnic Mongolian Gut Microbiome revealed by metagenomic analysis
SRR3993021	Mongolia	Liu et al., 2016	Unique Features of Ethnic Mongolian Gut Microbiome revealed by metagenomic analysis
SRR3993022	Mongolia	Liu et al., 2016	Unique Features of Ethnic Mongolian Gut Microbiome revealed by metagenomic analysis
SRR3993023	Mongolia	Liu et al., 2016	Unique Features of Ethnic Mongolian Gut Microbiome revealed by metagenomic analysis
SRR3993024	Mongolia	Liu et al., 2016	Unique Features of Ethnic Mongolian Gut Microbiome revealed by metagenomic analysis
SRR3993025	Mongolia	Liu et al., 2016	Unique Features of Ethnic Mongolian Gut Microbiome revealed by metagenomic analysis
SRR3993026	Mongolia	Liu et al., 2016	Unique Features of Ethnic Mongolian Gut Microbiome revealed by metagenomic analysis
SRR3993027	Mongolia	Liu et al., 2016	Unique Features of Ethnic Mongolian Gut Microbiome revealed by metagenomic analysis
SRR3993028	Mongolia	Liu et al., 2016	Unique Features of Ethnic Mongolian Gut Microbiome revealed by metagenomic analysis
SRR3993029	Mongolia	Liu et al., 2016	Unique Features of Ethnic Mongolian Gut Microbiome revealed by metagenomic analysis
SRR3993030	Mongolia	Liu et al., 2016	Unique Features of Ethnic Mongolian Gut Microbiome revealed by metagenomic analysis
SRR3993031	Mongolia	Liu et al., 2016	Unique Features of Ethnic Mongolian Gut Microbiome revealed by metagenomic analysis
SRR3993032	Mongolia	Liu et al., 2016	Unique Features of Ethnic Mongolian Gut Microbiome revealed by metagenomic analysis
SRR3993033	Mongolia	Liu et al., 2016	Unique Features of Ethnic Mongolian Gut Microbiome revealed by metagenomic analysis
SRR3993034	Mongolia	Liu et al., 2016	Unique Features of Ethnic Mongolian Gut Microbiome revealed by metagenomic analysis
SRR3993035	Mongolia	Liu et al., 2016	Unique Features of Ethnic Mongolian Gut Microbiome revealed by metagenomic analysis
SRR3993036	Mongolia	Liu et al., 2016	Unique Features of Ethnic Mongolian Gut Microbiome revealed by metagenomic analysis
SRR3993037	Mongolia	Liu et al., 2016	Unique Features of Ethnic Mongolian Gut Microbiome revealed by metagenomic analysis
SRR3993038	Mongolia	Liu et al., 2016	Unique Features of Ethnic Mongolian Gut Microbiome revealed by metagenomic analysis
SRR3993039	Mongolia	Liu et al., 2016	Unique Features of Ethnic Mongolian Gut Microbiome revealed by metagenomic analysis
SRR3993040	Mongolia	Liu et al., 2016	Unique Features of Ethnic Mongolian Gut Microbiome revealed by metagenomic analysis
SRR3993041	Mongolia	Liu et al., 2016	Unique Features of Ethnic Mongolian Gut Microbiome revealed by metagenomic analysis
SRR3993042	Mongolia	Liu et al., 2016	Unique Features of Ethnic Mongolian Gut Microbiome revealed by metagenomic analysis
SRR3993043	Mongolia	Liu et al., 2016	Unique Features of Ethnic Mongolian Gut Microbiome revealed by metagenomic analysis
SRR3993044	Mongolia	Liu et al., 2016	Unique Features of Ethnic Mongolian Gut Microbiome revealed by metagenomic analysis
SRR3993045	Mongolia	Liu et al., 2016	Unique Features of Ethnic Mongolian Gut Microbiome revealed by metagenomic analysis
SRR3993046	Mongolia	Liu et al., 2016	Unique Features of Ethnic Mongolian Gut Microbiome revealed by metagenomic analysis
SRR3993047	Mongolia	Liu et al., 2016	Unique Features of Ethnic Mongolian Gut Microbiome revealed by metagenomic analysis
SRR3993048	Mongolia	Liu et al., 2016	Unique Features of Ethnic Mongolian Gut Microbiome revealed by metagenomic analysis
SRR3993049	Mongolia	Liu et al., 2016	Unique Features of Ethnic Mongolian Gut Microbiome revealed by metagenomic analysis
SRR3993050	Mongolia	Liu et al., 2016	Unique Features of Ethnic Mongolian Gut Microbiome revealed by metagenomic analysis
SRR3993051	Mongolia	Liu et al., 2016	Unique Features of Ethnic Mongolian Gut Microbiome revealed by metagenomic analysis
SRR3993052	Mongolia	Liu et al., 2016	Unique Features of Ethnic Mongolian Gut Microbiome revealed by metagenomic analysis
SRR3993053	Mongolia	Liu et al., 2016	Unique Features of Ethnic Mongolian Gut Microbiome revealed by metagenomic analysis
SRR3993054	Mongolia	Liu et al., 2016	Unique Features of Ethnic Mongolian Gut Microbiome revealed by metagenomic analysis
SRR3993055	Mongolia	Liu et al., 2016	Unique Features of Ethnic Mongolian Gut Microbiome revealed by metagenomic analysis
SRR3993056	Mongolia	Liu et al., 2016	Unique Features of Ethnic Mongolian Gut Microbiome revealed by metagenomic analysis
SRR3993057	Mongolia	Liu et al., 2016	Unique Features of Ethnic Mongolian Gut Microbiome revealed by metagenomic analysis
SRR3993058	Mongolia	Liu et al., 2016	Unique Features of Ethnic Mongolian Gut Microbiome revealed by metagenomic analysis
SRR3993059	Mongolia	Liu et al., 2016	Unique Features of Ethnic Mongolian Gut Microbiome revealed by metagenomic analysis
SRR3993060	Mongolia	Liu et al., 2016	Unique Features of Ethnic Mongolian Gut Microbiome revealed by metagenomic analysis
SRR3993061	Mongolia	Liu et al., 2016	Unique Features of Ethnic Mongolian Gut Microbiome revealed by metagenomic analysis
SRR3993062	Mongolia	Liu et al., 2016	Unique Features of Ethnic Mongolian Gut Microbiome revealed by metagenomic analysis
SRR3993063	Mongolia	Liu et al., 2016	Unique Features of Ethnic Mongolian Gut Microbiome revealed by metagenomic analysis
SRR3993064	Mongolia	Liu et al., 2016	Unique Features of Ethnic Mongolian Gut Microbiome revealed by metagenomic analysis
SRR2937619	El Salvador	Pehrsson et al., 2016	Interconnected microbiomes and resistomes in low-income human habitats
SRR2937620	El Salvador	Pehrsson et al., 2016	Interconnected microbiomes and resistomes in low-income human habitats
SRR2937621	El Salvador	Pehrsson et al., 2016	Interconnected microbiomes and resistomes in low-income human habitats
SRR2937622	El Salvador	Pehrsson et al., 2016	Interconnected microbiomes and resistomes in low-income human habitats
SRR2937623	El Salvador	Pehrsson et al., 2016	Interconnected microbiomes and resistomes in low-income human habitats
SRR2937624	El Salvador	Pehrsson et al., 2016	Interconnected microbiomes and resistomes in low-income human habitats
SRR2937625	El Salvador	Pehrsson et al., 2016	Interconnected microbiomes and resistomes in low-income human habitats
SRR2938059	El Salvador	Pehrsson et al., 2016	Interconnected microbiomes and resistomes in low-income human habitats
SRR2938060	El Salvador	Pehrsson et al., 2016	Interconnected microbiomes and resistomes in low-income human habitats
SRR2938069	El Salvador	Pehrsson et al., 2016	Interconnected microbiomes and resistomes in low-income human habitats
SRR2938070	El Salvador	Pehrsson et al., 2016	Interconnected microbiomes and resistomes in low-income human habitats
SRR2938071	El Salvador	Pehrsson et al., 2016	Interconnected microbiomes and resistomes in low-income human habitats
SRR2938082	El Salvador	Pehrsson et al., 2016	Interconnected microbiomes and resistomes in low-income human habitats
SRR2938083	El Salvador	Pehrsson et al., 2016	Interconnected microbiomes and resistomes in low-income human habitats
SRR2938084	El Salvador	Pehrsson et al., 2016	Interconnected microbiomes and resistomes in low-income human habitats
SRR2938085	El Salvador	Pehrsson et al., 2016	Interconnected microbiomes and resistomes in low-income human habitats
SRR2938086	El Salvador	Pehrsson et al., 2016	Interconnected microbiomes and resistomes in low-income human habitats
SRR2938087	El Salvador	Pehrsson et al., 2016	Interconnected microbiomes and resistomes in low-income human habitats
SRR2938088	El Salvador	Pehrsson et al., 2016	Interconnected microbiomes and resistomes in low-income human habitats
SRR2938089	El Salvador	Pehrsson et al., 2016	Interconnected microbiomes and resistomes in low-income human habitats
SRR2938090	El Salvador	Pehrsson et al., 2016	Interconnected microbiomes and resistomes in low-income human habitats
SRR2938091	El Salvador	Pehrsson et al., 2016	Interconnected microbiomes and resistomes in low-income human habitats
SRR2938092	El Salvador	Pehrsson et al., 2016	Interconnected microbiomes and resistomes in low-income human habitats
SRR2938093	El Salvador	Pehrsson et al., 2016	Interconnected microbiomes and resistomes in low-income human habitats
SRR2938094	El Salvador	Pehrsson et al., 2016	Interconnected microbiomes and resistomes in low-income human habitats
SRR2938095	El Salvador	Pehrsson et al., 2016	Interconnected microbiomes and resistomes in low-income human habitats
SRR2938096	El Salvador	Pehrsson et al., 2016	Interconnected microbiomes and resistomes in low-income human habitats
SRR2938097	El Salvador	Pehrsson et al., 2016	Interconnected microbiomes and resistomes in low-income human habitats
SRR2938098	El Salvador	Pehrsson et al., 2016	Interconnected microbiomes and resistomes in low-income human habitats
SRR2938099	El Salvador	Pehrsson et al., 2016	Interconnected microbiomes and resistomes in low-income human habitats
SRR2938133	El Salvador	Pehrsson et al., 2016	Interconnected microbiomes and resistomes in low-income human habitats
SRR2938134	El Salvador	Pehrsson et al., 2016	Interconnected microbiomes and resistomes in low-income human habitats
SRR2938135	El Salvador	Pehrsson et al., 2016	Interconnected microbiomes and resistomes in low-income human habitats
SRR2938136	El Salvador	Pehrsson et al., 2016	Interconnected microbiomes and resistomes in low-income human habitats
SRR2938137	El Salvador	Pehrsson et al., 2016	Interconnected microbiomes and resistomes in low-income human habitats
SRR2938138	El Salvador	Pehrsson et al., 2016	Interconnected microbiomes and resistomes in low-income human habitats
SRR2938139	El Salvador	Pehrsson et al., 2016	Interconnected microbiomes and resistomes in low-income human habitats
SRR2938140	El Salvador	Pehrsson et al., 2016	Interconnected microbiomes and resistomes in low-income human habitats
SRR2938141	El Salvador	Pehrsson et al., 2016	Interconnected microbiomes and resistomes in low-income human habitats
SRR2938142	El Salvador	Pehrsson et al., 2016	Interconnected microbiomes and resistomes in low-income human habitats
SRR2938143	El Salvador	Pehrsson et al., 2016	Interconnected microbiomes and resistomes in low-income human habitats
SRR2938144	El Salvador	Pehrsson et al., 2016	Interconnected microbiomes and resistomes in low-income human habitats
SRR2938145	El Salvador	Pehrsson et al., 2016	Interconnected microbiomes and resistomes in low-income human habitats
SRR2938146	El Salvador	Pehrsson et al., 2016	Interconnected microbiomes and resistomes in low-income human habitats
SRR2938147	El Salvador	Pehrsson et al., 2016	Interconnected microbiomes and resistomes in low-income human habitats
SRR2938148	El Salvador	Pehrsson et al., 2016	Interconnected microbiomes and resistomes in low-income human habitats
SRR2938149	El Salvador	Pehrsson et al., 2016	Interconnected microbiomes and resistomes in low-income human habitats
SRR2938150	El Salvador	Pehrsson et al., 2016	Interconnected microbiomes and resistomes in low-income human habitats
SRR2938151	El Salvador	Pehrsson et al., 2016	Interconnected microbiomes and resistomes in low-income human habitats
SRR2938152	El Salvador	Pehrsson et al., 2016	Interconnected microbiomes and resistomes in low-income human habitats
SRR2938153	El Salvador	Pehrsson et al., 2016	Interconnected microbiomes and resistomes in low-income human habitats
SRR2938154	El Salvador	Pehrsson et al., 2016	Interconnected microbiomes and resistomes in low-income human habitats
SRR2938155	El Salvador	Pehrsson et al., 2016	Interconnected microbiomes and resistomes in low-income human habitats
SRR2938156	El Salvador	Pehrsson et al., 2016	Interconnected microbiomes and resistomes in low-income human habitats
SRR2938157	El Salvador	Pehrsson et al., 2016	Interconnected microbiomes and resistomes in low-income human habitats
SRR2938158	El Salvador	Pehrsson et al., 2016	Interconnected microbiomes and resistomes in low-income human habitats
SRR2938159	El Salvador	Pehrsson et al., 2016	Interconnected microbiomes and resistomes in low-income human habitats
SRR2938160	El Salvador	Pehrsson et al., 2016	Interconnected microbiomes and resistomes in low-income human habitats
SRR2938161	El Salvador	Pehrsson et al., 2016	Interconnected microbiomes and resistomes in low-income human habitats
SRR2938162	El Salvador	Pehrsson et al., 2016	Interconnected microbiomes and resistomes in low-income human habitats
SRR2938163	El Salvador	Pehrsson et al., 2016	Interconnected microbiomes and resistomes in low-income human habitats
SRR2938164	El Salvador	Pehrsson et al., 2016	Interconnected microbiomes and resistomes in low-income human habitats
SRR2938165	El Salvador	Pehrsson et al., 2016	Interconnected microbiomes and resistomes in low-income human habitats
SRR2938166	El Salvador	Pehrsson et al., 2016	Interconnected microbiomes and resistomes in low-income human habitats
SRR2938167	El Salvador	Pehrsson et al., 2016	Interconnected microbiomes and resistomes in low-income human habitats
SRR2938168	El Salvador	Pehrsson et al., 2016	Interconnected microbiomes and resistomes in low-income human habitats
SRR2938169	El Salvador	Pehrsson et al., 2016	Interconnected microbiomes and resistomes in low-income human habitats
SRR2938170	El Salvador	Pehrsson et al., 2016	Interconnected microbiomes and resistomes in low-income human habitats
SRR2938171	El Salvador	Pehrsson et al., 2016	Interconnected microbiomes and resistomes in low-income human habitats
SRR2938172	El Salvador	Pehrsson et al., 2016	Interconnected microbiomes and resistomes in low-income human habitats
SRR2938173	El Salvador	Pehrsson et al., 2016	Interconnected microbiomes and resistomes in low-income human habitats
SRR2938174	El Salvador	Pehrsson et al., 2016	Interconnected microbiomes and resistomes in low-income human habitats
SRR2938175	El Salvador	Pehrsson et al., 2016	Interconnected microbiomes and resistomes in low-income human habitats
SRR2938176	El Salvador	Pehrsson et al., 2016	Interconnected microbiomes and resistomes in low-income human habitats
SRR2938177	El Salvador	Pehrsson et al., 2016	Interconnected microbiomes and resistomes in low-income human habitats
SRR2938178	El Salvador	Pehrsson et al., 2016	Interconnected microbiomes and resistomes in low-income human habitats
SRR2938179	El Salvador	Pehrsson et al., 2016	Interconnected microbiomes and resistomes in low-income human habitats
SRR2938180	El Salvador	Pehrsson et al., 2016	Interconnected microbiomes and resistomes in low-income human habitats
SRR2938181	El Salvador	Pehrsson et al., 2016	Interconnected microbiomes and resistomes in low-income human habitats
SRR2938182	El Salvador	Pehrsson et al., 2016	Interconnected microbiomes and resistomes in low-income human habitats
SRR2938183	El Salvador	Pehrsson et al., 2016	Interconnected microbiomes and resistomes in low-income human habitats
SRR2938184	El Salvador	Pehrsson et al., 2016	Interconnected microbiomes and resistomes in low-income human habitats
SRR2938185	El Salvador	Pehrsson et al., 2016	Interconnected microbiomes and resistomes in low-income human habitats
SRR2938186	El Salvador	Pehrsson et al., 2016	Interconnected microbiomes and resistomes in low-income human habitats
SRR2938187	El Salvador	Pehrsson et al., 2016	Interconnected microbiomes and resistomes in low-income human habitats
SRR2938188	El Salvador	Pehrsson et al., 2016	Interconnected microbiomes and resistomes in low-income human habitats
SRR2938189	El Salvador	Pehrsson et al., 2016	Interconnected microbiomes and resistomes in low-income human habitats
SRR2938190	El Salvador	Pehrsson et al., 2016	Interconnected microbiomes and resistomes in low-income human habitats
SRR2938191	El Salvador	Pehrsson et al., 2016	Interconnected microbiomes and resistomes in low-income human habitats
SRR2938192	El Salvador	Pehrsson et al., 2016	Interconnected microbiomes and resistomes in low-income human habitats
SRR2938193	El Salvador	Pehrsson et al., 2016	Interconnected microbiomes and resistomes in low-income human habitats
SRR2938194	El Salvador	Pehrsson et al., 2016	Interconnected microbiomes and resistomes in low-income human habitats
SRR2938195	El Salvador	Pehrsson et al., 2016	Interconnected microbiomes and resistomes in low-income human habitats
SRR2938196	El Salvador	Pehrsson et al., 2016	Interconnected microbiomes and resistomes in low-income human habitats
SRR2938197	El Salvador	Pehrsson et al., 2016	Interconnected microbiomes and resistomes in low-income human habitats
SRR2938198	El Salvador	Pehrsson et al., 2016	Interconnected microbiomes and resistomes in low-income human habitats
SRR2938199	El Salvador	Pehrsson et al., 2016	Interconnected microbiomes and resistomes in low-income human habitats
SRR2938200	El Salvador	Pehrsson et al., 2016	Interconnected microbiomes and resistomes in low-income human habitats
SRR2938201	El Salvador	Pehrsson et al., 2016	Interconnected microbiomes and resistomes in low-income human habitats
SRR2938202	El Salvador	Pehrsson et al., 2016	Interconnected microbiomes and resistomes in low-income human habitats
SRR2938203	El Salvador	Pehrsson et al., 2016	Interconnected microbiomes and resistomes in low-income human habitats
SRR2938204	El Salvador	Pehrsson et al., 2016	Interconnected microbiomes and resistomes in low-income human habitats
SRR2938205	El Salvador	Pehrsson et al., 2016	Interconnected microbiomes and resistomes in low-income human habitats
SRR2938206	El Salvador	Pehrsson et al., 2016	Interconnected microbiomes and resistomes in low-income human habitats
SRR2938207	El Salvador	Pehrsson et al., 2016	Interconnected microbiomes and resistomes in low-income human habitats
SRR2938208	El Salvador	Pehrsson et al., 2016	Interconnected microbiomes and resistomes in low-income human habitats
SRR2938209	El Salvador	Pehrsson et al., 2016	Interconnected microbiomes and resistomes in low-income human habitats
SRR2938210	El Salvador	Pehrsson et al., 2016	Interconnected microbiomes and resistomes in low-income human habitats
SRR2938211	El Salvador	Pehrsson et al., 2016	Interconnected microbiomes and resistomes in low-income human habitats
SRR2938212	El Salvador	Pehrsson et al., 2016	Interconnected microbiomes and resistomes in low-income human habitats
SRR2938213	El Salvador	Pehrsson et al., 2016	Interconnected microbiomes and resistomes in low-income human habitats
SRR2938214	El Salvador	Pehrsson et al., 2016	Interconnected microbiomes and resistomes in low-income human habitats
SRR2938215	El Salvador	Pehrsson et al., 2016	Interconnected microbiomes and resistomes in low-income human habitats
SRR2938216	El Salvador	Pehrsson et al., 2016	Interconnected microbiomes and resistomes in low-income human habitats
ERR209529	Spain	Li et al., 2014	An integrated catalog of reference genes in the human gut microbiome
ERR209530	Spain	Li et al., 2014	An integrated catalog of reference genes in the human gut microbiome
ERR209531	Spain	Li et al., 2014	An integrated catalog of reference genes in the human gut microbiome
ERR209532	Spain	Li et al., 2014	An integrated catalog of reference genes in the human gut microbiome
ERR209533	Spain	Li et al., 2014	An integrated catalog of reference genes in the human gut microbiome
ERR209534	Spain	Li et al., 2014	An integrated catalog of reference genes in the human gut microbiome
ERR209535	Spain	Li et al., 2014	An integrated catalog of reference genes in the human gut microbiome
ERR209536	Spain	Li et al., 2014	An integrated catalog of reference genes in the human gut microbiome
[truncated: 2,117 more rows]

## Sheet: Table S2 - MAG count
Table S2. Number of Prevotella metagenome assembled genomes included in this study
gtdbtk release141 taxonomy	MAG count
d__Bacteria;p__Bacteroidota;c__Bacteroidia;o__Bacteroidales;f__Bacteroidaceae;g__Prevotella;s__Prevotella copri	1579
d__Bacteria;p__Bacteroidota;c__Bacteroidia;o__Bacteroidales;f__Bacteroidaceae;g__Prevotella;s__Prevotella sp003447235	416
d__Bacteria;p__Bacteroidota;c__Bacteroidia;o__Bacteroidales;f__Bacteroidaceae;g__Prevotella;s__Prevotella sp000434975	185
d__Bacteria;p__Bacteroidota;c__Bacteroidia;o__Bacteroidales;f__Bacteroidaceae;g__Prevotella;s__Prevotella stercorea	174
d__Bacteria;p__Bacteroidota;c__Bacteroidia;o__Bacteroidales;f__Bacteroidaceae;g__Prevotella;s__Prevotella sp002265625	164
d__Bacteria;p__Bacteroidota;c__Bacteroidia;o__Bacteroidales;f__Bacteroidaceae;g__Prevotella;s__Prevotella sp900313215	163
d__Bacteria;p__Bacteroidota;c__Bacteroidia;o__Bacteroidales;f__Bacteroidaceae;g__Prevotella;s__Prevotella copri_A	117
d__Bacteria;p__Bacteroidota;c__Bacteroidia;o__Bacteroidales;f__Bacteroidaceae;g__Prevotella;s__Prevotella melaninogenica	89
d__Bacteria;p__Bacteroidota;c__Bacteroidia;o__Bacteroidales;f__Bacteroidaceae;g__Prevotella;s__Prevotella sp900290275	89
d__Bacteria;p__Bacteroidota;c__Bacteroidia;o__Bacteroidales;f__Bacteroidaceae;g__Prevotella;s__Prevotella sp002299635	81
d__Bacteria;p__Bacteroidota;c__Bacteroidia;o__Bacteroidales;f__Bacteroidaceae;g__Prevotella;s__Prevotella sp000436915	69
d__Bacteria;p__Bacteroidota;c__Bacteroidia;o__Bacteroidales;f__Bacteroidaceae;g__Prevotella;s__Prevotella sp900543975	68
d__Bacteria;p__Bacteroidota;c__Bacteroidia;o__Bacteroidales;f__Bacteroidaceae;g__Prevotella;s__Prevotella bivia	46
d__Bacteria;p__Bacteroidota;c__Bacteroidia;o__Bacteroidales;f__Bacteroidaceae;g__Prevotella;s__Prevotella sp002300055	43
d__Bacteria;p__Bacteroidota;c__Bacteroidia;o__Bacteroidales;f__Bacteroidaceae;g__Prevotella;s__	41
d__Bacteria;p__Bacteroidota;c__Bacteroidia;o__Bacteroidales;f__Bacteroidaceae;g__Prevotella;s__Prevotella sp000434515	37
d__Bacteria;p__Bacteroidota;c__Bacteroidia;o__Bacteroidales;f__Bacteroidaceae;g__Prevotella;s__Prevotella pallens	32
d__Bacteria;p__Bacteroidota;c__Bacteroidia;o__Bacteroidales;f__Bacteroidaceae;g__Prevotella;s__Prevotella buccae	31
d__Bacteria;p__Bacteroidota;c__Bacteroidia;o__Bacteroidales;f__Bacteroidaceae;g__Prevotella;s__Prevotella sp000834015	28
d__Bacteria;p__Bacteroidota;c__Bacteroidia;o__Bacteroidales;f__Bacteroidaceae;g__Prevotella;s__Prevotella sp900551275	27
d__Bacteria;p__Bacteroidota;c__Bacteroidia;o__Bacteroidales;f__Bacteroidaceae;g__Prevotella;s__Prevotella shahii	26
d__Bacteria;p__Bacteroidota;c__Bacteroidia;o__Bacteroidales;f__Bacteroidaceae;g__Prevotella;s__Prevotella sp900546535	23
d__Bacteria;p__Bacteroidota;c__Bacteroidia;o__Bacteroidales;f__Bacteroidaceae;g__Prevotella;s__Prevotella salivae	22
d__Bacteria;p__Bacteroidota;c__Bacteroidia;o__Bacteroidales;f__Bacteroidaceae;g__Prevotella;s__Prevotella nigrescens	21
d__Bacteria;p__Bacteroidota;c__Bacteroidia;o__Bacteroidales;f__Bacteroidaceae;g__Prevotella;s__Prevotella oris	21
d__Bacteria;p__Bacteroidota;c__Bacteroidia;o__Bacteroidales;f__Bacteroidaceae;g__Prevotella;s__Prevotella sp900540375	20
d__Bacteria;p__Bacteroidota;c__Bacteroidia;o__Bacteroidales;f__Bacteroidaceae;g__Prevotella;s__Prevotella disiens	19
d__Bacteria;p__Bacteroidota;c__Bacteroidia;o__Bacteroidales;f__Bacteroidaceae;g__Prevotella;s__Prevotella intermedia	18
d__Bacteria;p__Bacteroidota;c__Bacteroidia;o__Bacteroidales;f__Bacteroidaceae;g__Prevotella;s__Prevotella sp900557035	17
d__Bacteria;p__Bacteroidota;c__Bacteroidia;o__Bacteroidales;f__Bacteroidaceae;g__Prevotella;s__Prevotella sp900546575	15
d__Bacteria;p__Bacteroidota;c__Bacteroidia;o__Bacteroidales;f__Bacteroidaceae;g__Prevotella;s__Prevotella sp900548745	14
d__Bacteria;p__Bacteroidota;c__Bacteroidia;o__Bacteroidales;f__Bacteroidaceae;g__Prevotella;s__Prevotella sp900552515	14
d__Bacteria;p__Bacteroidota;c__Bacteroidia;o__Bacteroidales;f__Bacteroidaceae;g__Prevotella;s__Prevotella nanceiensis	13
d__Bacteria;p__Bacteroidota;c__Bacteroidia;o__Bacteroidales;f__Bacteroidaceae;g__Prevotella;s__Prevotella sp000435635	13
d__Bacteria;p__Bacteroidota;c__Bacteroidia;o__Bacteroidales;f__Bacteroidaceae;g__Prevotella;s__Prevotella sp000436035	13
d__Bacteria;p__Bacteroidota;c__Bacteroidia;o__Bacteroidales;f__Bacteroidaceae;g__Prevotella;s__Prevotella conceptionensis	11
d__Bacteria;p__Bacteroidota;c__Bacteroidia;o__Bacteroidales;f__Bacteroidaceae;g__Prevotella;s__Prevotella loescheii	11
d__Bacteria;p__Bacteroidota;c__Bacteroidia;o__Bacteroidales;f__Bacteroidaceae;g__Prevotella;s__Prevotella pleuritidis	10
d__Bacteria;p__Bacteroidota;c__Bacteroidia;o__Bacteroidales;f__Bacteroidaceae;g__Prevotella;s__Prevotella sp900544495	9
d__Bacteria;p__Bacteroidota;c__Bacteroidia;o__Bacteroidales;f__Bacteroidaceae;g__Prevotella;s__Prevotella colorans	7
d__Bacteria;p__Bacteroidota;c__Bacteroidia;o__Bacteroidales;f__Bacteroidaceae;g__Prevotella;s__Prevotella sp000431975	7
d__Bacteria;p__Bacteroidota;c__Bacteroidia;o__Bacteroidales;f__Bacteroidaceae;g__Prevotella;s__Prevotella sp900540415	7
d__Bacteria;p__Bacteroidota;c__Bacteroidia;o__Bacteroidales;f__Bacteroidaceae;g__Prevotella;s__Prevotella denticola	6
d__Bacteria;p__Bacteroidota;c__Bacteroidia;o__Bacteroidales;f__Bacteroidaceae;g__Prevotella;s__Prevotella saccharolytica	6
d__Bacteria;p__Bacteroidota;c__Bacteroidia;o__Bacteroidales;f__Bacteroidaceae;g__Prevotella;s__Prevotella sp002251295	6
d__Bacteria;p__Bacteroidota;c__Bacteroidia;o__Bacteroidales;f__Bacteroidaceae;g__Prevotella;s__Prevotella sp002251385	6
d__Bacteria;p__Bacteroidota;c__Bacteroidia;o__Bacteroidales;f__Bacteroidaceae;g__Prevotella;s__Prevotella sp002350355	6
d__Bacteria;p__Bacteroidota;c__Bacteroidia;o__Bacteroidales;f__Bacteroidaceae;g__Prevotella;s__Prevotella sp900543585	6
d__Bacteria;p__Bacteroidota;c__Bacteroidia;o__Bacteroidales;f__Bacteroidaceae;g__Prevotella;s__Prevotella timonensis	6
d__Bacteria;p__Bacteroidota;c__Bacteroidia;o__Bacteroidales;f__Bacteroidaceae;g__Prevotella;s__Prevotella buccalis	5
d__Bacteria;p__Bacteroidota;c__Bacteroidia;o__Bacteroidales;f__Bacteroidaceae;g__Prevotella;s__Prevotella histicola	5
d__Bacteria;p__Bacteroidota;c__Bacteroidia;o__Bacteroidales;f__Bacteroidaceae;g__Prevotella;s__Prevotella jejuni	5
d__Bacteria;p__Bacteroidota;c__Bacteroidia;o__Bacteroidales;f__Bacteroidaceae;g__Prevotella;s__Prevotella sp002481295	5
d__Bacteria;p__Bacteroidota;c__Bacteroidia;o__Bacteroidales;f__Bacteroidaceae;g__Prevotella;s__Prevotella sp900552675	5
d__Bacteria;p__Bacteroidota;c__Bacteroidia;o__Bacteroidales;f__Bacteroidaceae;g__Prevotella;s__Prevotella sp900556395	5
d__Bacteria;p__Bacteroidota;c__Bacteroidia;o__Bacteroidales;f__Bacteroidaceae;g__Prevotella;s__Prevotella sp000599605	4
d__Bacteria;p__Bacteroidota;c__Bacteroidia;o__Bacteroidales;f__Bacteroidaceae;g__Prevotella;s__Prevotella sp001275135	4
d__Bacteria;p__Bacteroidota;c__Bacteroidia;o__Bacteroidales;f__Bacteroidaceae;g__Prevotella;s__Prevotella amnii	3
d__Bacteria;p__Bacteroidota;c__Bacteroidia;o__Bacteroidales;f__Bacteroidaceae;g__Prevotella;s__Prevotella micans	3
d__Bacteria;p__Bacteroidota;c__Bacteroidia;o__Bacteroidales;f__Bacteroidaceae;g__Prevotella;s__Prevotella sp900547005	3
d__Bacteria;p__Bacteroidota;c__Bacteroidia;o__Bacteroidales;f__Bacteroidaceae;g__Prevotella;s__Prevotella sp900547085	3
d__Bacteria;p__Bacteroidota;c__Bacteroidia;o__Bacteroidales;f__Bacteroidaceae;g__Prevotella;s__Prevotella sp900548535	3
d__Bacteria;p__Bacteroidota;c__Bacteroidia;o__Bacteroidales;f__Bacteroidaceae;g__Prevotella;s__Prevotella sp900556795	3
d__Bacteria;p__Bacteroidota;c__Bacteroidia;o__Bacteroidales;f__Bacteroidaceae;g__Prevotella;s__Prevotella lascolaii	2
d__Bacteria;p__Bacteroidota;c__Bacteroidia;o__Bacteroidales;f__Bacteroidaceae;g__Prevotella;s__Prevotella maculosa	2
d__Bacteria;p__Bacteroidota;c__Bacteroidia;o__Bacteroidales;f__Bacteroidaceae;g__Prevotella;s__Prevotella melaninogenica_A	2
d__Bacteria;p__Bacteroidota;c__Bacteroidia;o__Bacteroidales;f__Bacteroidaceae;g__Prevotella;s__Prevotella multisaccharivorax	2
d__Bacteria;p__Bacteroidota;c__Bacteroidia;o__Bacteroidales;f__Bacteroidaceae;g__Prevotella;s__Prevotella sp900317685	2
d__Bacteria;p__Bacteroidota;c__Bacteroidia;o__Bacteroidales;f__Bacteroidaceae;g__Prevotella;s__Prevotella sp900544825	2
d__Bacteria;p__Bacteroidota;c__Bacteroidia;o__Bacteroidales;f__Bacteroidaceae;g__Prevotella;s__Prevotella sp900546345	2
d__Bacteria;p__Bacteroidota;c__Bacteroidia;o__Bacteroidales;f__Bacteroidaceae;g__Prevotella;s__Prevotella sp900550035	2
d__Bacteria;p__Bacteroidota;c__Bacteroidia;o__Bacteroidales;f__Bacteroidaceae;g__Prevotella;s__Prevotella sp900551985	2
d__Bacteria;p__Bacteroidota;c__Bacteroidia;o__Bacteroidales;f__Bacteroidaceae;g__Prevotella;s__Prevotella sp900553155	2
d__Bacteria;p__Bacteroidota;c__Bacteroidia;o__Bacteroidales;f__Bacteroidaceae;g__Prevotella;s__Prevotella sp900556825	2
d__Bacteria;p__Bacteroidota;c__Bacteroidia;o__Bacteroidales;f__Bacteroidaceae;g__Prevotella;s__Prevotella multiformis	1
d__Bacteria;p__Bacteroidota;c__Bacteroidia;o__Bacteroidales;f__Bacteroidaceae;g__Prevotella;s__Prevotella oulorum	1
d__Bacteria;p__Bacteroidota;c__Bacteroidia;o__Bacteroidales;f__Bacteroidaceae;g__Prevotella;s__Prevotella sp000163055	1
d__Bacteria;p__Bacteroidota;c__Bacteroidia;o__Bacteroidales;f__Bacteroidaceae;g__Prevotella;s__Prevotella sp000257925	1
d__Bacteria;p__Bacteroidota;c__Bacteroidia;o__Bacteroidales;f__Bacteroidaceae;g__Prevotella;s__Prevotella sp000436595	1
d__Bacteria;p__Bacteroidota;c__Bacteroidia;o__Bacteroidales;f__Bacteroidaceae;g__Prevotella;s__Prevotella sp002480935	1
d__Bacteria;p__Bacteroidota;c__Bacteroidia;o__Bacteroidales;f__Bacteroidaceae;g__Prevotella;s__Prevotella sp900316565	1
d__Bacteria;p__Bacteroidota;c__Bacteroidia;o__Bacteroidales;f__Bacteroidaceae;g__Prevotella;s__Prevotella sp900545525	1
d__Bacteria;p__Bacteroidota;c__Bacteroidia;o__Bacteroidales;f__Bacteroidaceae;g__Prevotella;s__Prevotella sp900554045	1
d__Bacteria;p__Bacteroidota;c__Bacteroidia;o__Bacteroidales;f__Bacteroidaceae;g__Prevotella;s__Prevotella sp900554545	1
d__Bacteria;p__Bacteroidota;c__Bacteroidia;o__Bacteroidales;f__Bacteroidaceae;g__Prevotella;s__Prevotella sp900607215	1
d__Bacteria;p__Bacteroidota;c__Bacteroidia;o__Bacteroidales;f__Bacteroidaceae;g__Prevotella;s__Prevotella timonensis_A	1
d__Bacteria;p__Bacteroidota;c__Bacteroidia;o__Bacteroidales;f__Bacteroidaceae;g__Prevotella;s__Prevotella veroralis	1

## Sheet: Table S3 - MAG quality and taxo
Table S3. Quality estimates and inferred taxonomy of metagenome-assembled genomes used in this study.
Bin Id	Completeness (%)	Contamination (%)	GTDB taxonomy (R95)	country/region
ERR011283_bin.3	91.99	3.4	d__Bacteria;p__Bacteroidota;c__Bacteroidia;o__Bacteroidales;f__Bacteroidaceae;g__Prevotella;s__Prevotella sp900546535	Spain
ERR011284_bin.4	94.08	4.21	d__Bacteria;p__Bacteroidota;c__Bacteroidia;o__Bacteroidales;f__Bacteroidaceae;g__Prevotella;s__Prevotella sp900546535	Spain
ERR011309_bin.13	91.87	1.42	d__Bacteria;p__Bacteroidota;c__Bacteroidia;o__Bacteroidales;f__Bacteroidaceae;g__Prevotella;s__Prevotella sp003447235	Spain
ERR011341_bin.5	96.28	2.7	d__Bacteria;p__Bacteroidota;c__Bacteroidia;o__Bacteroidales;f__Bacteroidaceae;g__Prevotella;s__Prevotella sp900551275	Spain
ERR011342_bin.1	94.26	2.87	d__Bacteria;p__Bacteroidota;c__Bacteroidia;o__Bacteroidales;f__Bacteroidaceae;g__Prevotella;s__Prevotella sp900551275	Spain
ERR1190578_bin.36	92.23	0.68	d__Bacteria;p__Bacteroidota;c__Bacteroidia;o__Bacteroidales;f__Bacteroidaceae;g__Prevotella;s__Prevotella sp900546345	China
ERR1190587_bin.2	93.06	0	d__Bacteria;p__Bacteroidota;c__Bacteroidia;o__Bacteroidales;f__Bacteroidaceae;g__Prevotella;s__Prevotella sp900290275	China
ERR1190635_bin.13	90.88	0.51	d__Bacteria;p__Bacteroidota;c__Bacteroidia;o__Bacteroidales;f__Bacteroidaceae;g__Prevotella;s__Prevotella sp900540375	China
ERR1190824_bin.90	93.24	1.05	d__Bacteria;p__Bacteroidota;c__Bacteroidia;o__Bacteroidales;f__Bacteroidaceae;g__Prevotella;s__Prevotella sp900540375	China
ERR1190866_bin.39	94.83	0.36	d__Bacteria;p__Bacteroidota;c__Bacteroidia;o__Bacteroidales;f__Bacteroidaceae;g__Prevotella;s__Prevotella sp003447235	China
ERR1190945_bin.62	94.81	0.94	d__Bacteria;p__Bacteroidota;c__Bacteroidia;o__Bacteroidales;f__Bacteroidaceae;g__Prevotella;s__Prevotella sp900545525	China
ERR1190973_bin.62	96.13	1.48	d__Bacteria;p__Bacteroidota;c__Bacteroidia;o__Bacteroidales;f__Bacteroidaceae;g__Prevotella;s__Prevotella sp900540415	China
ERR1293658_bin.12	96.61	0.89	d__Bacteria;p__Bacteroidota;c__Bacteroidia;o__Bacteroidales;f__Bacteroidaceae;g__Prevotella;s__Prevotella sp003447235	USA
ERR1293659_bin.33	95.68	0.53	d__Bacteria;p__Bacteroidota;c__Bacteroidia;o__Bacteroidales;f__Bacteroidaceae;g__Prevotella;s__Prevotella sp003447235	USA
ERR1293660_bin.29	95.53	0.18	d__Bacteria;p__Bacteroidota;c__Bacteroidia;o__Bacteroidales;f__Bacteroidaceae;g__Prevotella;s__Prevotella sp003447235	USA
ERR1293661_bin.22	95.56	1.07	d__Bacteria;p__Bacteroidota;c__Bacteroidia;o__Bacteroidales;f__Bacteroidaceae;g__Prevotella;s__Prevotella sp003447235	USA
ERR1293735_bin.14	96.43	0	d__Bacteria;p__Bacteroidota;c__Bacteroidia;o__Bacteroidales;f__Bacteroidaceae;g__Prevotella;s__Prevotella sp003447235	USA
ERR1293736_bin.6	96.43	0	d__Bacteria;p__Bacteroidota;c__Bacteroidia;o__Bacteroidales;f__Bacteroidaceae;g__Prevotella;s__Prevotella sp003447235	USA
ERR1293787_bin.26	91.63	1.33	d__Bacteria;p__Bacteroidota;c__Bacteroidia;o__Bacteroidales;f__Bacteroidaceae;g__Prevotella;s__Prevotella sp003447235	USA
ERR1293789_bin.28	96.61	0.98	d__Bacteria;p__Bacteroidota;c__Bacteroidia;o__Bacteroidales;f__Bacteroidaceae;g__Prevotella;s__Prevotella sp003447235	USA
ERR1293827_bin.20	95.89	0.71	d__Bacteria;p__Bacteroidota;c__Bacteroidia;o__Bacteroidales;f__Bacteroidaceae;g__Prevotella;s__Prevotella sp003447235	USA
ERR1293829_bin.8	92.85	1.51	d__Bacteria;p__Bacteroidota;c__Bacteroidia;o__Bacteroidales;f__Bacteroidaceae;g__Prevotella;s__Prevotella sp003447235	USA
ERR1297648_bin.11	95.44	0.84	d__Bacteria;p__Bacteroidota;c__Bacteroidia;o__Bacteroidales;f__Bacteroidaceae;g__Prevotella;s__Prevotella sp900544825	Netherlands
ERR1297661_bin.10	90.57	1.03	d__Bacteria;p__Bacteroidota;c__Bacteroidia;o__Bacteroidales;f__Bacteroidaceae;g__Prevotella;s__Prevotella sp003447235	Netherlands
ERR1297671_bin.19	92.85	1.48	d__Bacteria;p__Bacteroidota;c__Bacteroidia;o__Bacteroidales;f__Bacteroidaceae;g__Prevotella;s__Prevotella sp003447235	Netherlands
ERR1297699_bin.11	91.19	1.66	d__Bacteria;p__Bacteroidota;c__Bacteroidia;o__Bacteroidales;f__Bacteroidaceae;g__Prevotella;s__Prevotella sp003447235	Netherlands
ERR1297798_bin.8	95.87	0.12	d__Bacteria;p__Bacteroidota;c__Bacteroidia;o__Bacteroidales;f__Bacteroidaceae;g__Prevotella;s__Prevotella sp003447235	Netherlands
ERR1305887_bin.72	97.68	0.89	d__Bacteria;p__Bacteroidota;c__Bacteroidia;o__Bacteroidales;f__Bacteroidaceae;g__Prevotella;s__Prevotella sp003447235	Denmark
ERR1305894_bin.99	93.23	1.42	d__Bacteria;p__Bacteroidota;c__Bacteroidia;o__Bacteroidales;f__Bacteroidaceae;g__Prevotella;s__Prevotella sp003447235	Denmark
ERR1305895_bin.45	96.96	1.25	d__Bacteria;p__Bacteroidota;c__Bacteroidia;o__Bacteroidales;f__Bacteroidaceae;g__Prevotella;s__Prevotella sp003447235	Denmark
ERR1305896_bin.44	96.61	1.96	d__Bacteria;p__Bacteroidota;c__Bacteroidia;o__Bacteroidales;f__Bacteroidaceae;g__Prevotella;s__Prevotella sp003447235	Denmark
ERR1305907_bin.37	93.4	0.71	d__Bacteria;p__Bacteroidota;c__Bacteroidia;o__Bacteroidales;f__Bacteroidaceae;g__Prevotella;s__Prevotella sp003447235	Denmark
ERR209170_bin.2	92.19	1.84	d__Bacteria;p__Bacteroidota;c__Bacteroidia;o__Bacteroidales;f__Bacteroidaceae;g__Prevotella;s__Prevotella sp002350355	Denmark
ERR209251_bin.4	90.29	1.23	d__Bacteria;p__Bacteroidota;c__Bacteroidia;o__Bacteroidales;f__Bacteroidaceae;g__Prevotella;s__Prevotella sp002299635	Denmark
ERR209253_bin.1	97.52	1.48	d__Bacteria;p__Bacteroidota;c__Bacteroidia;o__Bacteroidales;f__Bacteroidaceae;g__Prevotella;s__Prevotella sp002299635	Denmark
ERR209482_bin.3	95.35	2.9	d__Bacteria;p__Bacteroidota;c__Bacteroidia;o__Bacteroidales;f__Bacteroidaceae;g__Prevotella;s__Prevotella sp002300055	Denmark
ERR209621_bin.20	91.06	3.15	d__Bacteria;p__Bacteroidota;c__Bacteroidia;o__Bacteroidales;f__Bacteroidaceae;g__Prevotella;s__Prevotella sp900290275	Spain
ERR209686_bin.10	93.16	1.25	d__Bacteria;p__Bacteroidota;c__Bacteroidia;o__Bacteroidales;f__Bacteroidaceae;g__Prevotella;s__Prevotella sp003447235	Spain
ERR209791_bin.28	93.69	2.03	d__Bacteria;p__Bacteroidota;c__Bacteroidia;o__Bacteroidales;f__Bacteroidaceae;g__Prevotella;s__Prevotella sp900551275	Spain
ERR209872_bin.13	93.4	0.19	d__Bacteria;p__Bacteroidota;c__Bacteroidia;o__Bacteroidales;f__Bacteroidaceae;g__Prevotella;s__Prevotella sp900290275	Spain
ERR209874_bin.36	93.33	0.65	d__Bacteria;p__Bacteroidota;c__Bacteroidia;o__Bacteroidales;f__Bacteroidaceae;g__Prevotella;s__Prevotella sp900290275	Spain
ERR209877_bin.13	92.22	0.28	d__Bacteria;p__Bacteroidota;c__Bacteroidia;o__Bacteroidales;f__Bacteroidaceae;g__Prevotella;s__Prevotella sp900290275	Spain
ERR321260_bin.4	93.21	0.89	d__Bacteria;p__Bacteroidota;c__Bacteroidia;o__Bacteroidales;f__Bacteroidaceae;g__Prevotella;s__Prevotella sp002299635	Denmark
ERR1912976_bin.10	94.13	1.13	d__Bacteria;p__Bacteroidota;c__Bacteroidia;o__Bacteroidales;f__Bacteroidaceae;g__Prevotella;s__Prevotella sp900546535	Germany
ERR1912977_bin.29	96.17	1.87	d__Bacteria;p__Bacteroidota;c__Bacteroidia;o__Bacteroidales;f__Bacteroidaceae;g__Prevotella;s__Prevotella sp900546535	Germany
ERR1912978_bin.8	95.46	2.28	d__Bacteria;p__Bacteroidota;c__Bacteroidia;o__Bacteroidales;f__Bacteroidaceae;g__Prevotella;s__Prevotella sp900546535	Germany
ERR1913116_bin.18	94.12	0.18	d__Bacteria;p__Bacteroidota;c__Bacteroidia;o__Bacteroidales;f__Bacteroidaceae;g__Prevotella;s__Prevotella sp003447235	Germany
ERR2013566_bin.9	95.54	0.71	d__Bacteria;p__Bacteroidota;c__Bacteroidia;o__Bacteroidales;f__Bacteroidaceae;g__Prevotella;s__Prevotella sp003447235	China
ERR321258_bin.7	94.94	0.89	d__Bacteria;p__Bacteroidota;c__Bacteroidia;o__Bacteroidales;f__Bacteroidaceae;g__Prevotella;s__Prevotella sp002299635	Denmark
ERR321259_bin.6	92.79	0.89	d__Bacteria;p__Bacteroidota;c__Bacteroidia;o__Bacteroidales;f__Bacteroidaceae;g__Prevotella;s__Prevotella sp002299635	Denmark
ERR414255_bin.32	95.07	0.36	d__Bacteria;p__Bacteroidota;c__Bacteroidia;o__Bacteroidales;f__Bacteroidaceae;g__Prevotella;s__Prevotella sp003447235	Denmark
ERR414342_bin.49	93.01	3.42	d__Bacteria;p__Bacteroidota;c__Bacteroidia;o__Bacteroidales;f__Bacteroidaceae;g__Prevotella;s__Prevotella sp900546535	Denmark
ERR414350_bin.8	91.11	0.89	d__Bacteria;p__Bacteroidota;c__Bacteroidia;o__Bacteroidales;f__Bacteroidaceae;g__Prevotella;s__Prevotella sp003447235	Denmark
ERR525813_bin.62	93.92	1.52	d__Bacteria;p__Bacteroidota;c__Bacteroidia;o__Bacteroidales;f__Bacteroidaceae;g__Prevotella;s__Prevotella sp002481295	Denmark
ERR525893_bin.27	91.98	0.71	d__Bacteria;p__Bacteroidota;c__Bacteroidia;o__Bacteroidales;f__Bacteroidaceae;g__Prevotella;s__Prevotella sp003447235	Denmark
ERR589576_bin.28	98.31	0.34	d__Bacteria;p__Bacteroidota;c__Bacteroidia;o__Bacteroidales;f__Bacteroidaceae;g__Prevotella;s__Prevotella sp900540375	China
ERR866608_bin.6	92.26	2.33	d__Bacteria;p__Bacteroidota;c__Bacteroidia;o__Bacteroidales;f__Bacteroidaceae;g__Prevotella;s__Prevotella sp002299635	Bangladesh
SRR1211428_bin.7	91.53	0.18	d__Bacteria;p__Bacteroidota;c__Bacteroidia;o__Bacteroidales;f__Bacteroidaceae;g__Prevotella;s__Prevotella sp003447235	USA
SRR1212235_bin.13	91.1	1.42	d__Bacteria;p__Bacteroidota;c__Bacteroidia;o__Bacteroidales;f__Bacteroidaceae;g__Prevotella;s__Prevotella sp003447235	USA
SRR1214319_bin.4	94.49	0.53	d__Bacteria;p__Bacteroidota;c__Bacteroidia;o__Bacteroidales;f__Bacteroidaceae;g__Prevotella;s__Prevotella sp003447235	USA
SRR1214886_bin.6	95.45	0.44	d__Bacteria;p__Bacteroidota;c__Bacteroidia;o__Bacteroidales;f__Bacteroidaceae;g__Prevotella;s__Prevotella sp003447235	USA
SRR1215523_bin.9	90.02	0.71	d__Bacteria;p__Bacteroidota;c__Bacteroidia;o__Bacteroidales;f__Bacteroidaceae;g__Prevotella;s__Prevotella sp003447235	USA
SRR1237931_bin.37	95.91	0.12	d__Bacteria;p__Bacteroidota;c__Bacteroidia;o__Bacteroidales;f__Bacteroidaceae;g__Prevotella;s__Prevotella sp003447235	Denmark
SRR1237933_bin.38	94.05	0.44	d__Bacteria;p__Bacteroidota;c__Bacteroidia;o__Bacteroidales;f__Bacteroidaceae;g__Prevotella;s__Prevotella sp003447235	Denmark
SRR1237934_bin.44	94.24	0	d__Bacteria;p__Bacteroidota;c__Bacteroidia;o__Bacteroidales;f__Bacteroidaceae;g__Prevotella;s__Prevotella sp003447235	Denmark
SRR1238130_bin.4	94.29	0	d__Bacteria;p__Bacteroidota;c__Bacteroidia;o__Bacteroidales;f__Bacteroidaceae;g__Prevotella;s__Prevotella sp003447235	Denmark
SRR1238131_bin.25	94.47	0.36	d__Bacteria;p__Bacteroidota;c__Bacteroidia;o__Bacteroidales;f__Bacteroidaceae;g__Prevotella;s__Prevotella sp003447235	Denmark
SRR1238133_bin.9	94.65	0	d__Bacteria;p__Bacteroidota;c__Bacteroidia;o__Bacteroidales;f__Bacteroidaceae;g__Prevotella;s__Prevotella sp003447235	Denmark
SRR1449752_bin.2	91.47	2.96	d__Bacteria;p__Bacteroidota;c__Bacteroidia;o__Bacteroidales;f__Bacteroidaceae;g__Prevotella;s__Prevotella sp900551275	USA
SRR1461800_bin.8	91.26	3.45	d__Bacteria;p__Bacteroidota;c__Bacteroidia;o__Bacteroidales;f__Bacteroidaceae;g__Prevotella;s__Prevotella sp900551275	USA
SRR1461954_bin.1	90.1	3	d__Bacteria;p__Bacteroidota;c__Bacteroidia;o__Bacteroidales;f__Bacteroidaceae;g__Prevotella;s__Prevotella sp900551275	USA
SRR1462716_bin.3	92.25	2.42	d__Bacteria;p__Bacteroidota;c__Bacteroidia;o__Bacteroidales;f__Bacteroidaceae;g__Prevotella;s__Prevotella sp900551275	USA
SRR1482542_bin.3	90.39	3.14	d__Bacteria;p__Bacteroidota;c__Bacteroidia;o__Bacteroidales;f__Bacteroidaceae;g__Prevotella;s__Prevotella sp900551275	USA
SRR1482586_bin.7	90.86	2.82	d__Bacteria;p__Bacteroidota;c__Bacteroidia;o__Bacteroidales;f__Bacteroidaceae;g__Prevotella;s__Prevotella sp900551275	USA
SRR1483255_bin.4	91.23	2.92	d__Bacteria;p__Bacteroidota;c__Bacteroidia;o__Bacteroidales;f__Bacteroidaceae;g__Prevotella;s__Prevotella sp900551275	USA
SRR1490905_bin.1	92.69	3.69	d__Bacteria;p__Bacteroidota;c__Bacteroidia;o__Bacteroidales;f__Bacteroidaceae;g__Prevotella;s__Prevotella sp900551275	USA
SRR1491436_bin.3	91.73	2.69	d__Bacteria;p__Bacteroidota;c__Bacteroidia;o__Bacteroidales;f__Bacteroidaceae;g__Prevotella;s__Prevotella sp900551275	USA
SRR1491457_bin.6	90.13	3.31	d__Bacteria;p__Bacteroidota;c__Bacteroidia;o__Bacteroidales;f__Bacteroidaceae;g__Prevotella;s__Prevotella sp900551275	USA
SRR1492301_bin.8	91.36	2.05	d__Bacteria;p__Bacteroidota;c__Bacteroidia;o__Bacteroidales;f__Bacteroidaceae;g__Prevotella;s__Prevotella sp900551275	USA
SRR1493029_bin.2	92.99	2.52	d__Bacteria;p__Bacteroidota;c__Bacteroidia;o__Bacteroidales;f__Bacteroidaceae;g__Prevotella;s__Prevotella sp900551275	USA
SRR1761667_bin.15	92.28	1.23	d__Bacteria;p__Bacteroidota;c__Bacteroidia;o__Bacteroidales;f__Bacteroidaceae;g__Prevotella;s__Prevotella sp002299635	Peru
SRR1930143_bin.2	92.77	3.65	d__Bacteria;p__Bacteroidota;c__Bacteroidia;o__Bacteroidales;f__Bacteroidaceae;g__Prevotella;s__Prevotella sp900551985	Tanzania
SRR2155360_bin.7	98.4	0.37	d__Bacteria;p__Bacteroidota;c__Bacteroidia;o__Bacteroidales;f__Bacteroidaceae;g__Prevotella;s__Prevotella sp900540415	Germany
SRR2155391_bin.15	90.3	0.04	d__Bacteria;p__Bacteroidota;c__Bacteroidia;o__Bacteroidales;f__Bacteroidaceae;g__Prevotella;s__Prevotella sp003447235	Germany
SRR2912800_bin.25	90.46	0.71	d__Bacteria;p__Bacteroidota;c__Bacteroidia;o__Bacteroidales;f__Bacteroidaceae;g__Prevotella;s__Prevotella sp003447235	USA
SRR2912803_bin.30	92.36	0	d__Bacteria;p__Bacteroidota;c__Bacteroidia;o__Bacteroidales;f__Bacteroidaceae;g__Prevotella;s__Prevotella sp003447235	USA
SRR341619_bin.5	96.22	3.15	d__Bacteria;p__Bacteroidota;c__Bacteroidia;o__Bacteroidales;f__Bacteroidaceae;g__Prevotella;s__Prevotella sp900550035	China
SRR341650_bin.1	94.43	2.2	d__Bacteria;p__Bacteroidota;c__Bacteroidia;o__Bacteroidales;f__Bacteroidaceae;g__Prevotella;s__Prevotella sp900557035	China
SRR341666_bin.38	95.35	0.51	d__Bacteria;p__Bacteroidota;c__Bacteroidia;o__Bacteroidales;f__Bacteroidaceae;g__Prevotella;s__Prevotella sp900543585	China
SRR3582149_bin.9	95.08	0.36	d__Bacteria;p__Bacteroidota;c__Bacteroidia;o__Bacteroidales;f__Bacteroidaceae;g__Prevotella;s__Prevotella sp003447235	USA
SRR3992982_bin.23	92.02	1.2	d__Bacteria;p__Bacteroidota;c__Bacteroidia;o__Bacteroidales;f__Bacteroidaceae;g__Prevotella;s__Prevotella sp900290275	Mongolia
SRR3992989_bin.15	93.52	2	d__Bacteria;p__Bacteroidota;c__Bacteroidia;o__Bacteroidales;f__Bacteroidaceae;g__Prevotella;s__Prevotella sp003447235	Mongolia
SRR3992996_bin.35	91.35	1.78	d__Bacteria;p__Bacteroidota;c__Bacteroidia;o__Bacteroidales;f__Bacteroidaceae;g__Prevotella;s__Prevotella sp003447235	Mongolia
SRR3993018_bin.53	90.34	2.1	d__Bacteria;p__Bacteroidota;c__Bacteroidia;o__Bacteroidales;f__Bacteroidaceae;g__Prevotella;s__Prevotella sp900543975	Mongolia
SRR3993030_bin.26	90.78	1.98	d__Bacteria;p__Bacteroidota;c__Bacteroidia;o__Bacteroidales;f__Bacteroidaceae;g__Prevotella;s__Prevotella sp900290275	Mongolia
SRR3993030_bin.66	95.42	0.78	d__Bacteria;p__Bacteroidota;c__Bacteroidia;o__Bacteroidales;f__Bacteroidaceae;g__Prevotella;s__Prevotella sp003447235	Mongolia
SRR5032275_bin.4	91.65	0	d__Bacteria;p__Bacteroidota;c__Bacteroidia;o__Bacteroidales;f__Bacteroidaceae;g__Prevotella;s__Prevotella sp900290275	China
SRR5032317_bin.25	93.23	0.71	d__Bacteria;p__Bacteroidota;c__Bacteroidia;o__Bacteroidales;f__Bacteroidaceae;g__Prevotella;s__Prevotella sp003447235	China
SRR5056662_bin.30	93.05	0.18	d__Bacteria;p__Bacteroidota;c__Bacteroidia;o__Bacteroidales;f__Bacteroidaceae;g__Prevotella;s__Prevotella sp003447235	USA
SRR5056711_bin.53	95.92	0.36	d__Bacteria;p__Bacteroidota;c__Bacteroidia;o__Bacteroidales;f__Bacteroidaceae;g__Prevotella;s__Prevotella sp003447235	USA
SRR5056818_bin.77	94.21	0.36	d__Bacteria;p__Bacteroidota;c__Bacteroidia;o__Bacteroidales;f__Bacteroidaceae;g__Prevotella;s__Prevotella sp003447235	USA
SRR5056841_bin.107	91.17	0.21	d__Bacteria;p__Bacteroidota;c__Bacteroidia;o__Bacteroidales;f__Bacteroidaceae;g__Prevotella;s__Prevotella sp003447235	USA
SRR5056906_bin.71	92.27	0	d__Bacteria;p__Bacteroidota;c__Bacteroidia;o__Bacteroidales;f__Bacteroidaceae;g__Prevotella;s__Prevotella sp900543975	USA
SRR5056973_bin.66	90.74	0.71	d__Bacteria;p__Bacteroidota;c__Bacteroidia;o__Bacteroidales;f__Bacteroidaceae;g__Prevotella;s__Prevotella sp003447235	USA
SRR5106290_bin.9	91.71	0.18	d__Bacteria;p__Bacteroidota;c__Bacteroidia;o__Bacteroidales;f__Bacteroidaceae;g__Prevotella;s__Prevotella sp003447235	China
SRR5127394_bin.15	92.66	0.65	d__Bacteria;p__Bacteroidota;c__Bacteroidia;o__Bacteroidales;f__Bacteroidaceae;g__Prevotella;s__Prevotella sp003447235	Netherlands
SRR5127406_bin.32	90.91	0.12	d__Bacteria;p__Bacteroidota;c__Bacteroidia;o__Bacteroidales;f__Bacteroidaceae;g__Prevotella;s__Prevotella sp003447235	Netherlands
SRR5127411_bin.16	93.68	0	d__Bacteria;p__Bacteroidota;c__Bacteroidia;o__Bacteroidales;f__Bacteroidaceae;g__Prevotella;s__Prevotella sp900290275	Netherlands
SRR5127512_bin.23	92.85	0.38	d__Bacteria;p__Bacteroidota;c__Bacteroidia;o__Bacteroidales;f__Bacteroidaceae;g__Prevotella;s__Prevotella sp003447235	Netherlands
SRR5127558_bin.1	91.64	0	d__Bacteria;p__Bacteroidota;c__Bacteroidia;o__Bacteroidales;f__Bacteroidaceae;g__Prevotella;s__Prevotella sp003447235	Netherlands
SRR5279266_bin.8	97.53	0.76	d__Bacteria;p__Bacteroidota;c__Bacteroidia;o__Bacteroidales;f__Bacteroidaceae;g__Prevotella;s__Prevotella sp900290275	China
SRR5279293_bin.42	91.67	1.52	d__Bacteria;p__Bacteroidota;c__Bacteroidia;o__Bacteroidales;f__Bacteroidaceae;g__Prevotella;s__Prevotella sp900548535	China
SRR5279302_bin.19	91.45	0.71	d__Bacteria;p__Bacteroidota;c__Bacteroidia;o__Bacteroidales;f__Bacteroidaceae;g__Prevotella;s__Prevotella sp003447235	China
SRR5558000_bin.23	92.91	2.14	d__Bacteria;p__Bacteroidota;c__Bacteroidia;o__Bacteroidales;f__Bacteroidaceae;g__Prevotella;s__Prevotella sp900540375	Spain
SRR5558003_bin.17	94.51	1.18	d__Bacteria;p__Bacteroidota;c__Bacteroidia;o__Bacteroidales;f__Bacteroidaceae;g__Prevotella;s__Prevotella sp900540375	Spain
SRR5558008_bin.21	92	1.91	d__Bacteria;p__Bacteroidota;c__Bacteroidia;o__Bacteroidales;f__Bacteroidaceae;g__Prevotella;s__Prevotella sp900540375	Spain
SRR5558081_bin.8	93.83	1.11	d__Bacteria;p__Bacteroidota;c__Bacteroidia;o__Bacteroidales;f__Bacteroidaceae;g__Prevotella;s__Prevotella sp900546575	Spain
SRR5558198_bin.37	91.63	0	d__Bacteria;p__Bacteroidota;c__Bacteroidia;o__Bacteroidales;f__Bacteroidaceae;g__Prevotella;s__Prevotella sp900544495	Spain
SRR5558230_bin.4	92.72	3.06	d__Bacteria;p__Bacteroidota;c__Bacteroidia;o__Bacteroidales;f__Bacteroidaceae;g__Prevotella;s__Prevotella sp003447235	Spain
SRR5558233_bin.15	96.61	0	d__Bacteria;p__Bacteroidota;c__Bacteroidia;o__Bacteroidales;f__Bacteroidaceae;g__Prevotella;s__Prevotella sp003447235	Spain
SRR5558238_bin.12	92.73	0.71	d__Bacteria;p__Bacteroidota;c__Bacteroidia;o__Bacteroidales;f__Bacteroidaceae;g__Prevotella;s__Prevotella sp003447235	Spain
SRR5558323_bin.12	90.88	0.84	d__Bacteria;p__Bacteroidota;c__Bacteroidia;o__Bacteroidales;f__Bacteroidaceae;g__Prevotella;s__Prevotella sp900540375	Spain
SRR5558324_bin.26	90.88	0.84	d__Bacteria;p__Bacteroidota;c__Bacteroidia;o__Bacteroidales;f__Bacteroidaceae;g__Prevotella;s__Prevotella sp900540375	Spain
SRR6028236_bin.21	90.31	3.12	d__Bacteria;p__Bacteroidota;c__Bacteroidia;o__Bacteroidales;f__Bacteroidaceae;g__Prevotella;s__Prevotella sp002300055	USA
SRR6028239_bin.19	92.79	1.18	d__Bacteria;p__Bacteroidota;c__Bacteroidia;o__Bacteroidales;f__Bacteroidaceae;g__Prevotella;s__Prevotella sp002300055	USA
SRR6028510_bin.2	92.34	0.71	d__Bacteria;p__Bacteroidota;c__Bacteroidia;o__Bacteroidales;f__Bacteroidaceae;g__Prevotella;s__Prevotella sp003447235	USA
SRR6028513_bin.16	97.38	0.83	d__Bacteria;p__Bacteroidota;c__Bacteroidia;o__Bacteroidales;f__Bacteroidaceae;g__Prevotella;s__Prevotella sp003447235	USA
SRR6028515_bin.6	97.32	0	d__Bacteria;p__Bacteroidota;c__Bacteroidia;o__Bacteroidales;f__Bacteroidaceae;g__Prevotella;s__Prevotella sp003447235	USA
SRR828645_bin.3	96.96	0	d__Bacteria;p__Bacteroidota;c__Bacteroidia;o__Bacteroidales;f__Bacteroidaceae;g__Prevotella;s__Prevotella sp003447235	NA
SRR828661_bin.3	95.6	0.36	d__Bacteria;p__Bacteroidota;c__Bacteroidia;o__Bacteroidales;f__Bacteroidaceae;g__Prevotella;s__Prevotella sp003447235	NA
ERR011237_bin.1	96.28	0.67	d__Bacteria;p__Bacteroidota;c__Bacteroidia;o__Bacteroidales;f__Bacteroidaceae;g__Prevotella;s__Prevotella sp000431975	Denmark
ERR321212_bin.2	93.92	0.67	d__Bacteria;p__Bacteroidota;c__Bacteroidia;o__Bacteroidales;f__Bacteroidaceae;g__Prevotella;s__Prevotella sp000431975	Denmark
ERR011160_bin.11	95.82	4.96	d__Bacteria;p__Bacteroidota;c__Bacteroidia;o__Bacteroidales;f__Bacteroidaceae;g__Prevotella;s__Prevotella sp000434515	Denmark
ERR1190624_bin.64	97.8	0.34	d__Bacteria;p__Bacteroidota;c__Bacteroidia;o__Bacteroidales;f__Bacteroidaceae;g__Prevotella;s__Prevotella sp000434515	China
ERR209640_bin.11	92.4	0.9	d__Bacteria;p__Bacteroidota;c__Bacteroidia;o__Bacteroidales;f__Bacteroidaceae;g__Prevotella;s__Prevotella sp000434515	Spain
ERR209641_bin.12	90.43	1.19	d__Bacteria;p__Bacteroidota;c__Bacteroidia;o__Bacteroidales;f__Bacteroidaceae;g__Prevotella;s__Prevotella sp000434515	Spain
ERR321135_bin.10	93.57	4.26	d__Bacteria;p__Bacteroidota;c__Bacteroidia;o__Bacteroidales;f__Bacteroidaceae;g__Prevotella;s__Prevotella sp000434515	Denmark
ERR1913060_bin.16	98.14	3.83	d__Bacteria;p__Bacteroidota;c__Bacteroidia;o__Bacteroidales;f__Bacteroidaceae;g__Prevotella;s__Prevotella sp000434515	Germany
ERR1913061_bin.29	90.43	3.66	d__Bacteria;p__Bacteroidota;c__Bacteroidia;o__Bacteroidales;f__Bacteroidaceae;g__Prevotella;s__Prevotella sp000434515	Germany
SRR341685_bin.31	95.8	0.84	d__Bacteria;p__Bacteroidota;c__Bacteroidia;o__Bacteroidales;f__Bacteroidaceae;g__Prevotella;s__Prevotella sp000434515	China
SRR3993027_bin.6	95.07	2.91	d__Bacteria;p__Bacteroidota;c__Bacteroidia;o__Bacteroidales;f__Bacteroidaceae;g__Prevotella;s__Prevotella sp000434515	Mongolia
SRR5127713_bin.4	98.14	1.7	d__Bacteria;p__Bacteroidota;c__Bacteroidia;o__Bacteroidales;f__Bacteroidaceae;g__Prevotella;s__Prevotella sp000434515	Netherlands
ERR011188_bin.1	93.85	0.76	d__Bacteria;p__Bacteroidota;c__Bacteroidia;o__Bacteroidales;f__Bacteroidaceae;g__Prevotella;s__Prevotella sp000434975	Denmark
ERR1018214_bin.37	93.15	0	d__Bacteria;p__Bacteroidota;c__Bacteroidia;o__Bacteroidales;f__Bacteroidaceae;g__Prevotella;s__Prevotella sp000434975	China
ERR1018228_bin.22	96.08	0.37	d__Bacteria;p__Bacteroidota;c__Bacteroidia;o__Bacteroidales;f__Bacteroidaceae;g__Prevotella;s__Prevotella sp000434975	China
ERR1190668_bin.18	96.83	0.12	d__Bacteria;p__Bacteroidota;c__Bacteroidia;o__Bacteroidales;f__Bacteroidaceae;g__Prevotella;s__Prevotella sp000434975	China
ERR1620270_bin.10	98.52	0.12	d__Bacteria;p__Bacteroidota;c__Bacteroidia;o__Bacteroidales;f__Bacteroidaceae;g__Prevotella;s__Prevotella sp000434975	China
ERR1913002_bin.24	91.86	1.42	d__Bacteria;p__Bacteroidota;c__Bacteroidia;o__Bacteroidales;f__Bacteroidaceae;g__Prevotella;s__Prevotella sp000434975	Germany
ERR1913108_bin.25	91.48	0.37	d__Bacteria;p__Bacteroidota;c__Bacteroidia;o__Bacteroidales;f__Bacteroidaceae;g__Prevotella;s__Prevotella sp000434975	Germany
ERR1913110_bin.19	98.15	0.19	d__Bacteria;p__Bacteroidota;c__Bacteroidia;o__Bacteroidales;f__Bacteroidaceae;g__Prevotella;s__Prevotella sp000434975	Germany
ERR866583_bin.13	97.84	0	d__Bacteria;p__Bacteroidota;c__Bacteroidia;o__Bacteroidales;f__Bacteroidaceae;g__Prevotella;s__Prevotella sp000434975	Bangladesh
SRR1761664_bin.15	90.31	1.2	d__Bacteria;p__Bacteroidota;c__Bacteroidia;o__Bacteroidales;f__Bacteroidaceae;g__Prevotella;s__Prevotella sp000434975	Peru
SRR1930133_bin.1	92.56	1.12	d__Bacteria;p__Bacteroidota;c__Bacteroidia;o__Bacteroidales;f__Bacteroidaceae;g__Prevotella;s__Prevotella sp000434975	Tanzania
SRR3582169_bin.13	95.42	2.22	d__Bacteria;p__Bacteroidota;c__Bacteroidia;o__Bacteroidales;f__Bacteroidaceae;g__Prevotella;s__Prevotella sp000434975	USA
SRR3737013_bin.32	92.13	2.64	d__Bacteria;p__Bacteroidota;c__Bacteroidia;o__Bacteroidales;f__Bacteroidaceae;g__Prevotella;s__Prevotella sp000434975	USA
SRR3917587_bin.21	95.7	3.29	d__Bacteria;p__Bacteroidota;c__Bacteroidia;o__Bacteroidales;f__Bacteroidaceae;g__Prevotella;s__Prevotella sp000434975	USA
SRR5127403_bin.8	96.73	1.06	d__Bacteria;p__Bacteroidota;c__Bacteroidia;o__Bacteroidales;f__Bacteroidaceae;g__Prevotella;s__Prevotella sp000434975	Netherlands
SRR5127426_bin.10	90.32	0.37	d__Bacteria;p__Bacteroidota;c__Bacteroidia;o__Bacteroidales;f__Bacteroidaceae;g__Prevotella;s__Prevotella sp000434975	Netherlands
SRR5127630_bin.3	92.3	0.19	d__Bacteria;p__Bacteroidota;c__Bacteroidia;o__Bacteroidales;f__Bacteroidaceae;g__Prevotella;s__Prevotella sp000434975	Netherlands
SRR5580053_bin.17	94.11	0.93	d__Bacteria;p__Bacteroidota;c__Bacteroidia;o__Bacteroidales;f__Bacteroidaceae;g__Prevotella;s__Prevotella sp000434975	Spain
SRR5580054_bin.7	94.16	0.74	d__Bacteria;p__Bacteroidota;c__Bacteroidia;o__Bacteroidales;f__Bacteroidaceae;g__Prevotella;s__Prevotella sp000434975	Spain
SRR5580092_bin.44	92.12	0.46	d__Bacteria;p__Bacteroidota;c__Bacteroidia;o__Bacteroidales;f__Bacteroidaceae;g__Prevotella;s__Prevotella sp000434975	Spain
ERR011212_bin.1	94.76	1.91	d__Bacteria;p__Bacteroidota;c__Bacteroidia;o__Bacteroidales;f__Bacteroidaceae;g__Prevotella;s__Prevotella sp000435635	Denmark
ERR011213_bin.4	95.61	2.36	d__Bacteria;p__Bacteroidota;c__Bacteroidia;o__Bacteroidales;f__Bacteroidaceae;g__Prevotella;s__Prevotella sp000435635	Denmark
ERR1297683_bin.10	94.59	1.52	d__Bacteria;p__Bacteroidota;c__Bacteroidia;o__Bacteroidales;f__Bacteroidaceae;g__Prevotella;s__Prevotella sp000435635	Netherlands
ERR1297709_bin.25	92.4	1.52	d__Bacteria;p__Bacteroidota;c__Bacteroidia;o__Bacteroidales;f__Bacteroidaceae;g__Prevotella;s__Prevotella sp000435635	Netherlands
ERR209180_bin.4	95.55	1.52	d__Bacteria;p__Bacteroidota;c__Bacteroidia;o__Bacteroidales;f__Bacteroidaceae;g__Prevotella;s__Prevotella sp000435635	Denmark
ERR1913070_bin.31	97.47	2.09	d__Bacteria;p__Bacteroidota;c__Bacteroidia;o__Bacteroidales;f__Bacteroidaceae;g__Prevotella;s__Prevotella sp000435635	Germany
ERR321187_bin.8	94.59	1.91	d__Bacteria;p__Bacteroidota;c__Bacteroidia;o__Bacteroidales;f__Bacteroidaceae;g__Prevotella;s__Prevotella sp000435635	Denmark
ERR321188_bin.18	95.61	2.36	d__Bacteria;p__Bacteroidota;c__Bacteroidia;o__Bacteroidales;f__Bacteroidaceae;g__Prevotella;s__Prevotella sp000435635	Denmark
ERR011158_bin.10	92.88	1.46	d__Bacteria;p__Bacteroidota;c__Bacteroidia;o__Bacteroidales;f__Bacteroidaceae;g__Prevotella;s__Prevotella sp000436035	Denmark
ERR1190639_bin.35	93.33	0.83	d__Bacteria;p__Bacteroidota;c__Bacteroidia;o__Bacteroidales;f__Bacteroidaceae;g__Prevotella;s__Prevotella sp000436915	China
ERR505096_bin.4	96.86	2.57	d__Bacteria;p__Bacteroidota;c__Bacteroidia;o__Bacteroidales;f__Bacteroidaceae;g__Prevotella;s__Prevotella sp000436915	Australia
SRR1761707_bin.28	92.73	4.73	d__Bacteria;p__Bacteroidota;c__Bacteroidia;o__Bacteroidales;f__Bacteroidaceae;g__Prevotella;s__Prevotella sp000436915	Peru
ERR866585_bin.11	94	1.91	d__Bacteria;p__Bacteroidota;c__Bacteroidia;o__Bacteroidales;f__Bacteroidaceae;g__Prevotella;s__Prevotella sp002265625	Bangladesh
SRR1196633_bin.13	95.8	0.56	d__Bacteria;p__Bacteroidota;c__Bacteroidia;o__Bacteroidales;f__Bacteroidaceae;g__Prevotella;s__Prevotella sp002265625	USA
SRR1197085_bin.31	96.42	0.64	d__Bacteria;p__Bacteroidota;c__Bacteroidia;o__Bacteroidales;f__Bacteroidaceae;g__Prevotella;s__Prevotella sp002265625	USA
SRR1197531_bin.24	94.23	0.12	d__Bacteria;p__Bacteroidota;c__Bacteroidia;o__Bacteroidales;f__Bacteroidaceae;g__Prevotella;s__Prevotella sp002265625	USA
SRR1197634_bin.9	94.28	1.6	d__Bacteria;p__Bacteroidota;c__Bacteroidia;o__Bacteroidales;f__Bacteroidaceae;g__Prevotella;s__Prevotella sp002265625	USA
SRR1482495_bin.2	95.57	0.4	d__Bacteria;p__Bacteroidota;c__Bacteroidia;o__Bacteroidales;f__Bacteroidaceae;g__Prevotella;s__Prevotella sp002265625	USA
SRR1482572_bin.1	93.67	0.54	d__Bacteria;p__Bacteroidota;c__Bacteroidia;o__Bacteroidales;f__Bacteroidaceae;g__Prevotella;s__Prevotella sp002265625	USA
SRR1490854_bin.3	90.73	0.19	d__Bacteria;p__Bacteroidota;c__Bacteroidia;o__Bacteroidales;f__Bacteroidaceae;g__Prevotella;s__Prevotella sp002265625	USA
SRR1490900_bin.6	95.05	1.7	d__Bacteria;p__Bacteroidota;c__Bacteroidia;o__Bacteroidales;f__Bacteroidaceae;g__Prevotella;s__Prevotella sp002265625	USA
SRR1490926_bin.5	92.41	0.6	d__Bacteria;p__Bacteroidota;c__Bacteroidia;o__Bacteroidales;f__Bacteroidaceae;g__Prevotella;s__Prevotella sp002265625	USA
SRR1761710_bin.6	94.42	4.81	d__Bacteria;p__Bacteroidota;c__Bacteroidia;o__Bacteroidales;f__Bacteroidaceae;g__Prevotella;s__Prevotella sp002265625	Peru
SRR3992959_bin.2	94.22	3.83	d__Bacteria;p__Bacteroidota;c__Bacteroidia;o__Bacteroidales;f__Bacteroidaceae;g__Prevotella;s__Prevotella sp002265625	Mongolia
SRR3992965_bin.56	95.21	0.96	d__Bacteria;p__Bacteroidota;c__Bacteroidia;o__Bacteroidales;f__Bacteroidaceae;g__Prevotella;s__Prevotella sp002265625	Mongolia
SRR3993001_bin.6	96.81	2.81	d__Bacteria;p__Bacteroidota;c__Bacteroidia;o__Bacteroidales;f__Bacteroidaceae;g__Prevotella;s__Prevotella sp002265625	Mongolia
SRR3993018_bin.22	97.08	4.1	d__Bacteria;p__Bacteroidota;c__Bacteroidia;o__Bacteroidales;f__Bacteroidaceae;g__Prevotella;s__Prevotella sp002265625	Mongolia
SRR3993029_bin.33	96.41	1.23	d__Bacteria;p__Bacteroidota;c__Bacteroidia;o__Bacteroidales;f__Bacteroidaceae;g__Prevotella;s__Prevotella sp002265625	Mongolia
SRR3993030_bin.8	90.76	0.77	d__Bacteria;p__Bacteroidota;c__Bacteroidia;o__Bacteroidales;f__Bacteroidaceae;g__Prevotella;s__Prevotella sp002265625	Mongolia
SRR5032288_bin.40	95.92	1.6	d__Bacteria;p__Bacteroidota;c__Bacteroidia;o__Bacteroidales;f__Bacteroidaceae;g__Prevotella;s__Prevotella sp002265625	China
SRR5056748_bin.71	93.65	0	d__Bacteria;p__Bacteroidota;c__Bacteroidia;o__Bacteroidales;f__Bacteroidaceae;g__Prevotella;s__Prevotella sp002265625	USA
SRR5106469_bin.8	95.56	0.49	d__Bacteria;p__Bacteroidota;c__Bacteroidia;o__Bacteroidales;f__Bacteroidaceae;g__Prevotella;s__Prevotella sp002265625	China
SRR5275452_bin.31	92.13	0.12	d__Bacteria;p__Bacteroidota;c__Bacteroidia;o__Bacteroidales;f__Bacteroidaceae;g__Prevotella;s__Prevotella sp002265625	USA
SRR5558216_bin.1	95.99	1.18	d__Bacteria;p__Bacteroidota;c__Bacteroidia;o__Bacteroidales;f__Bacteroidaceae;g__Prevotella;s__Prevotella sp002265625	Spain
SRR5558218_bin.4	90.03	0.68	d__Bacteria;p__Bacteroidota;c__Bacteroidia;o__Bacteroidales;f__Bacteroidaceae;g__Prevotella;s__Prevotella sp002265625	Spain
SRR5558301_bin.5	95.07	0.71	d__Bacteria;p__Bacteroidota;c__Bacteroidia;o__Bacteroidales;f__Bacteroidaceae;g__Prevotella;s__Prevotella sp002265625	Spain
SRR5558302_bin.16	96.57	0.86	d__Bacteria;p__Bacteroidota;c__Bacteroidia;o__Bacteroidales;f__Bacteroidaceae;g__Prevotella;s__Prevotella sp002265625	Spain
SRR6028620_bin.6	94	0.12	d__Bacteria;p__Bacteroidota;c__Bacteroidia;o__Bacteroidales;f__Bacteroidaceae;g__Prevotella;s__Prevotella sp002265625	USA
SRR6028623_bin.9	94.35	0.12	d__Bacteria;p__Bacteroidota;c__Bacteroidia;o__Bacteroidales;f__Bacteroidaceae;g__Prevotella;s__Prevotella sp002265625	USA
SRR6028624_bin.17	91.5	4.4	d__Bacteria;p__Bacteroidota;c__Bacteroidia;o__Bacteroidales;f__Bacteroidaceae;g__Prevotella;s__Prevotella sp002265625	USA
SRR5963174_bin.12	95.61	0	d__Bacteria;p__Bacteroidota;c__Bacteroidia;o__Bacteroidales;f__Bacteroidaceae;g__Prevotella;s__Prevotella bivia	USA
SRR5963175_bin.14	96.62	1.77	d__Bacteria;p__Bacteroidota;c__Bacteroidia;o__Bacteroidales;f__Bacteroidaceae;g__Prevotella;s__Prevotella bivia	USA
ERR525738_bin.17	95.77	0	d__Bacteria;p__Bacteroidota;c__Bacteroidia;o__Bacteroidales;f__Bacteroidaceae;g__Prevotella;s__Prevotella buccae	Denmark
ERR525792_bin.19	91.43	0.28	d__Bacteria;p__Bacteroidota;c__Bacteroidia;o__Bacteroidales;f__Bacteroidaceae;g__Prevotella;s__Prevotella buccae	Denmark
SRR1761676_bin.19	97.06	0	d__Bacteria;p__Bacteroidota;c__Bacteroidia;o__Bacteroidales;f__Bacteroidaceae;g__Prevotella;s__Prevotella buccae	USA
SRR3582163_bin.10	95.42	0.32	d__Bacteria;p__Bacteroidota;c__Bacteroidia;o__Bacteroidales;f__Bacteroidaceae;g__Prevotella;s__Prevotella buccae	USA
SRR3582168_bin.6	91.95	0.11	d__Bacteria;p__Bacteroidota;c__Bacteroidia;o__Bacteroidales;f__Bacteroidaceae;g__Prevotella;s__Prevotella buccae	USA
SRR4305199_bin.3	95.76	0	d__Bacteria;p__Bacteroidota;c__Bacteroidia;o__Bacteroidales;f__Bacteroidaceae;g__Prevotella;s__Prevotella buccae	Estonia
SRR4305201_bin.5	92.13	1.91	d__Bacteria;p__Bacteroidota;c__Bacteroidia;o__Bacteroidales;f__Bacteroidaceae;g__Prevotella;s__Prevotella buccae	Russia
DRR042488_bin.15	94.61	1.01	d__Bacteria;p__Bacteroidota;c__Bacteroidia;o__Bacteroidales;f__Bacteroidaceae;g__Prevotella;s__Prevotella copri	Japan
DRR042489_bin.10	94.95	0.68	d__Bacteria;p__Bacteroidota;c__Bacteroidia;o__Bacteroidales;f__Bacteroidaceae;g__Prevotella;s__Prevotella copri	Japan
ERR011087_bin.2	97.3	1.01	d__Bacteria;p__Bacteroidota;c__Bacteroidia;o__Bacteroidales;f__Bacteroidaceae;g__Prevotella;s__Prevotella copri	Denmark
ERR011088_bin.2	96.28	0.51	d__Bacteria;p__Bacteroidota;c__Bacteroidia;o__Bacteroidales;f__Bacteroidaceae;g__Prevotella;s__Prevotella copri	Denmark
ERR011099_bin.4	97.97	1.69	d__Bacteria;p__Bacteroidota;c__Bacteroidia;o__Bacteroidales;f__Bacteroidaceae;g__Prevotella;s__Prevotella copri	Denmark
ERR011100_bin.4	98.14	1.69	d__Bacteria;p__Bacteroidota;c__Bacteroidia;o__Bacteroidales;f__Bacteroidaceae;g__Prevotella;s__Prevotella copri	Denmark
ERR011101_bin.7	97.47	2.05	d__Bacteria;p__Bacteroidota;c__Bacteroidia;o__Bacteroidales;f__Bacteroidaceae;g__Prevotella;s__Prevotella copri	Denmark
ERR011102_bin.22	97.15	1.69	d__Bacteria;p__Bacteroidota;c__Bacteroidia;o__Bacteroidales;f__Bacteroidaceae;g__Prevotella;s__Prevotella copri	Denmark
ERR011103_bin.21	97.15	1.69	d__Bacteria;p__Bacteroidota;c__Bacteroidia;o__Bacteroidales;f__Bacteroidaceae;g__Prevotella;s__Prevotella copri	Denmark
ERR011104_bin.3	97.82	1.8	d__Bacteria;p__Bacteroidota;c__Bacteroidia;o__Bacteroidales;f__Bacteroidaceae;g__Prevotella;s__Prevotella copri	Denmark
ERR011162_bin.4	97.97	0.68	d__Bacteria;p__Bacteroidota;c__Bacteroidia;o__Bacteroidales;f__Bacteroidaceae;g__Prevotella;s__Prevotella copri	Denmark
ERR011163_bin.3	96.79	1.01	d__Bacteria;p__Bacteroidota;c__Bacteroidia;o__Bacteroidales;f__Bacteroidaceae;g__Prevotella;s__Prevotella copri	Denmark
ERR011167_bin.2	94.05	0.17	d__Bacteria;p__Bacteroidota;c__Bacteroidia;o__Bacteroidales;f__Bacteroidaceae;g__Prevotella;s__Prevotella copri	Denmark
ERR011198_bin.3	96.96	0.9	d__Bacteria;p__Bacteroidota;c__Bacteroidia;o__Bacteroidales;f__Bacteroidaceae;g__Prevotella;s__Prevotella copri	Denmark
ERR011199_bin.22	98.99	1.71	d__Bacteria;p__Bacteroidota;c__Bacteroidia;o__Bacteroidales;f__Bacteroidaceae;g__Prevotella;s__Prevotella copri	Denmark
ERR011226_bin.3	94.26	0.84	d__Bacteria;p__Bacteroidota;c__Bacteroidia;o__Bacteroidales;f__Bacteroidaceae;g__Prevotella;s__Prevotella copri	Denmark
ERR011227_bin.3	98.31	2.93	d__Bacteria;p__Bacteroidota;c__Bacteroidia;o__Bacteroidales;f__Bacteroidaceae;g__Prevotella;s__Prevotella copri	Denmark
ERR011268_bin.8	98.65	1.08	d__Bacteria;p__Bacteroidota;c__Bacteroidia;o__Bacteroidales;f__Bacteroidaceae;g__Prevotella;s__Prevotella copri	Denmark
ERR011269_bin.5	98.99	1.18	d__Bacteria;p__Bacteroidota;c__Bacteroidia;o__Bacteroidales;f__Bacteroidaceae;g__Prevotella;s__Prevotella copri	Denmark
ERR011270_bin.11	98.99	0.84	d__Bacteria;p__Bacteroidota;c__Bacteroidia;o__Bacteroidales;f__Bacteroidaceae;g__Prevotella;s__Prevotella copri	Denmark
ERR011282_bin.1	95.27	1.44	d__Bacteria;p__Bacteroidota;c__Bacteroidia;o__Bacteroidales;f__Bacteroidaceae;g__Prevotella;s__Prevotella copri	Spain
ERR011286_bin.1	98.48	1.01	d__Bacteria;p__Bacteroidota;c__Bacteroidia;o__Bacteroidales;f__Bacteroidaceae;g__Prevotella;s__Prevotella copri	Spain
ERR011299_bin.13	92.17	0.42	d__Bacteria;p__Bacteroidota;c__Bacteroidia;o__Bacteroidales;f__Bacteroidaceae;g__Prevotella;s__Prevotella copri	Spain
ERR011300_bin.2	93.81	1.01	d__Bacteria;p__Bacteroidota;c__Bacteroidia;o__Bacteroidales;f__Bacteroidaceae;g__Prevotella;s__Prevotella copri	Spain
ERR011315_bin.4	98.65	1.18	d__Bacteria;p__Bacteroidota;c__Bacteroidia;o__Bacteroidales;f__Bacteroidaceae;g__Prevotella;s__Prevotella copri	Spain
ERR011316_bin.7	93.66	1.35	d__Bacteria;p__Bacteroidota;c__Bacteroidia;o__Bacteroidales;f__Bacteroidaceae;g__Prevotella;s__Prevotella copri	Spain
ERR011346_bin.3	98.31	1.18	d__Bacteria;p__Bacteroidota;c__Bacteroidia;o__Bacteroidales;f__Bacteroidaceae;g__Prevotella;s__Prevotella copri	Spain
ERR1018203_bin.25	94.14	1.18	d__Bacteria;p__Bacteroidota;c__Bacteroidia;o__Bacteroidales;f__Bacteroidaceae;g__Prevotella;s__Prevotella copri	China
ERR1018268_bin.74	92.53	1.39	d__Bacteria;p__Bacteroidota;c__Bacteroidia;o__Bacteroidales;f__Bacteroidaceae;g__Prevotella;s__Prevotella copri	China
ERR1190577_bin.5	97.8	1.86	d__Bacteria;p__Bacteroidota;c__Bacteroidia;o__Bacteroidales;f__Bacteroidaceae;g__Prevotella;s__Prevotella copri	China
ERR1190585_bin.37	99.32	1.41	d__Bacteria;p__Bacteroidota;c__Bacteroidia;o__Bacteroidales;f__Bacteroidaceae;g__Prevotella;s__Prevotella copri	China
ERR1190628_bin.85	93.24	2.77	d__Bacteria;p__Bacteroidota;c__Bacteroidia;o__Bacteroidales;f__Bacteroidaceae;g__Prevotella;s__Prevotella copri	China
ERR1190663_bin.24	94.78	1.33	d__Bacteria;p__Bacteroidota;c__Bacteroidia;o__Bacteroidales;f__Bacteroidaceae;g__Prevotella;s__Prevotella copri	China
ERR1190920_bin.48	98.99	3.72	d__Bacteria;p__Bacteroidota;c__Bacteroidia;o__Bacteroidales;f__Bacteroidaceae;g__Prevotella;s__Prevotella copri	China
ERR1190935_bin.15	95.61	0.68	d__Bacteria;p__Bacteroidota;c__Bacteroidia;o__Bacteroidales;f__Bacteroidaceae;g__Prevotella;s__Prevotella copri	China
ERR1190939_bin.50	95.27	0.17	d__Bacteria;p__Bacteroidota;c__Bacteroidia;o__Bacteroidales;f__Bacteroidaceae;g__Prevotella;s__Prevotella copri	China
ERR1293534_bin.3	94.61	3.08	d__Bacteria;p__Bacteroidota;c__Bacteroidia;o__Bacteroidales;f__Bacteroidaceae;g__Prevotella;s__Prevotella copri	USA
ERR1293535_bin.4	95.63	1.01	d__Bacteria;p__Bacteroidota;c__Bacteroidia;o__Bacteroidales;f__Bacteroidaceae;g__Prevotella;s__Prevotella copri	USA
ERR1293536_bin.21	91.16	0.84	d__Bacteria;p__Bacteroidota;c__Bacteroidia;o__Bacteroidales;f__Bacteroidaceae;g__Prevotella;s__Prevotella copri	USA
ERR1293550_bin.10	92.23	2.25	d__Bacteria;p__Bacteroidota;c__Bacteroidia;o__Bacteroidales;f__Bacteroidaceae;g__Prevotella;s__Prevotella copri	USA
ERR1293551_bin.5	95.61	2.03	d__Bacteria;p__Bacteroidota;c__Bacteroidia;o__Bacteroidales;f__Bacteroidaceae;g__Prevotella;s__Prevotella copri	USA
ERR1293569_bin.23	95.61	2.48	d__Bacteria;p__Bacteroidota;c__Bacteroidia;o__Bacteroidales;f__Bacteroidaceae;g__Prevotella;s__Prevotella copri	USA
ERR1293571_bin.15	95.83	1.52	d__Bacteria;p__Bacteroidota;c__Bacteroidia;o__Bacteroidales;f__Bacteroidaceae;g__Prevotella;s__Prevotella copri	USA
ERR1293599_bin.8	97.3	2.38	d__Bacteria;p__Bacteroidota;c__Bacteroidia;o__Bacteroidales;f__Bacteroidaceae;g__Prevotella;s__Prevotella copri	USA
ERR1293634_bin.16	93.49	0.93	d__Bacteria;p__Bacteroidota;c__Bacteroidia;o__Bacteroidales;f__Bacteroidaceae;g__Prevotella;s__Prevotella copri	USA
ERR1293635_bin.14	96.95	1.52	d__Bacteria;p__Bacteroidota;c__Bacteroidia;o__Bacteroidales;f__Bacteroidaceae;g__Prevotella;s__Prevotella copri	USA
ERR1293636_bin.8	94.26	1.52	d__Bacteria;p__Bacteroidota;c__Bacteroidia;o__Bacteroidales;f__Bacteroidaceae;g__Prevotella;s__Prevotella copri	USA
ERR1293637_bin.19	94.26	0.71	d__Bacteria;p__Bacteroidota;c__Bacteroidia;o__Bacteroidales;f__Bacteroidaceae;g__Prevotella;s__Prevotella copri	USA
ERR1293638_bin.5	98.2	1.63	d__Bacteria;p__Bacteroidota;c__Bacteroidia;o__Bacteroidales;f__Bacteroidaceae;g__Prevotella;s__Prevotella copri	USA
ERR1293640_bin.3	90.09	2.14	d__Bacteria;p__Bacteroidota;c__Bacteroidia;o__Bacteroidales;f__Bacteroidaceae;g__Prevotella;s__Prevotella copri	USA
ERR1293641_bin.4	94.62	0.51	d__Bacteria;p__Bacteroidota;c__Bacteroidia;o__Bacteroidales;f__Bacteroidaceae;g__Prevotella;s__Prevotella copri	USA
ERR1293663_bin.20	94.59	1.69	d__Bacteria;p__Bacteroidota;c__Bacteroidia;o__Bacteroidales;f__Bacteroidaceae;g__Prevotella;s__Prevotella copri	USA
ERR1293664_bin.16	90.2	1.52	d__Bacteria;p__Bacteroidota;c__Bacteroidia;o__Bacteroidales;f__Bacteroidaceae;g__Prevotella;s__Prevotella copri	USA
ERR1293665_bin.11	97.97	1.69	d__Bacteria;p__Bacteroidota;c__Bacteroidia;o__Bacteroidales;f__Bacteroidaceae;g__Prevotella;s__Prevotella copri	USA
ERR1293696_bin.16	94.26	1.52	d__Bacteria;p__Bacteroidota;c__Bacteroidia;o__Bacteroidales;f__Bacteroidaceae;g__Prevotella;s__Prevotella copri	USA
ERR1293697_bin.21	95.61	0.58	d__Bacteria;p__Bacteroidota;c__Bacteroidia;o__Bacteroidales;f__Bacteroidaceae;g__Prevotella;s__Prevotella copri	USA
ERR1293698_bin.10	97.15	1.35	d__Bacteria;p__Bacteroidota;c__Bacteroidia;o__Bacteroidales;f__Bacteroidaceae;g__Prevotella;s__Prevotella copri	USA
ERR1293699_bin.8	97.97	3.6	d__Bacteria;p__Bacteroidota;c__Bacteroidia;o__Bacteroidales;f__Bacteroidaceae;g__Prevotella;s__Prevotella copri	USA
ERR1293700_bin.25	98.44	1.94	d__Bacteria;p__Bacteroidota;c__Bacteroidia;o__Bacteroidales;f__Bacteroidaceae;g__Prevotella;s__Prevotella copri	USA
ERR1293701_bin.11	98.48	3.11	d__Bacteria;p__Bacteroidota;c__Bacteroidia;o__Bacteroidales;f__Bacteroidaceae;g__Prevotella;s__Prevotella copri	USA
ERR1293792_bin.6	91.37	1.69	d__Bacteria;p__Bacteroidota;c__Bacteroidia;o__Bacteroidales;f__Bacteroidaceae;g__Prevotella;s__Prevotella copri	USA
ERR1293802_bin.29	97.93	0.96	d__Bacteria;p__Bacteroidota;c__Bacteroidia;o__Bacteroidales;f__Bacteroidaceae;g__Prevotella;s__Prevotella copri	USA
ERR1293803_bin.9	97.71	0.96	d__Bacteria;p__Bacteroidota;c__Bacteroidia;o__Bacteroidales;f__Bacteroidaceae;g__Prevotella;s__Prevotella copri	USA
ERR1293804_bin.28	98.65	1.13	d__Bacteria;p__Bacteroidota;c__Bacteroidia;o__Bacteroidales;f__Bacteroidaceae;g__Prevotella;s__Prevotella copri	USA
ERR1293805_bin.13	97.88	0.79	d__Bacteria;p__Bacteroidota;c__Bacteroidia;o__Bacteroidales;f__Bacteroidaceae;g__Prevotella;s__Prevotella copri	USA
ERR1293826_bin.11	96.79	3.55	d__Bacteria;p__Bacteroidota;c__Bacteroidia;o__Bacteroidales;f__Bacteroidaceae;g__Prevotella;s__Prevotella copri	USA
ERR1293827_bin.24	98.31	3.07	d__Bacteria;p__Bacteroidota;c__Bacteroidia;o__Bacteroidales;f__Bacteroidaceae;g__Prevotella;s__Prevotella copri	USA
ERR1293829_bin.7	96.44	2.76	d__Bacteria;p__Bacteroidota;c__Bacteroidia;o__Bacteroidales;f__Bacteroidaceae;g__Prevotella;s__Prevotella copri	USA
ERR1293830_bin.9	96.62	1.01	d__Bacteria;p__Bacteroidota;c__Bacteroidia;o__Bacteroidales;f__Bacteroidaceae;g__Prevotella;s__Prevotella copri	USA
ERR1293831_bin.8	92.57	1.01	d__Bacteria;p__Bacteroidota;c__Bacteroidia;o__Bacteroidales;f__Bacteroidaceae;g__Prevotella;s__Prevotella copri	USA
ERR1293832_bin.1	96.28	0.84	d__Bacteria;p__Bacteroidota;c__Bacteroidia;o__Bacteroidales;f__Bacteroidaceae;g__Prevotella;s__Prevotella copri	USA
ERR1293833_bin.3	96.96	1.01	d__Bacteria;p__Bacteroidota;c__Bacteroidia;o__Bacteroidales;f__Bacteroidaceae;g__Prevotella;s__Prevotella copri	USA
ERR1293886_bin.1	96.96	1.52	d__Bacteria;p__Bacteroidota;c__Bacteroidia;o__Bacteroidales;f__Bacteroidaceae;g__Prevotella;s__Prevotella copri	USA
ERR1293887_bin.13	95.95	2.03	d__Bacteria;p__Bacteroidota;c__Bacteroidia;o__Bacteroidales;f__Bacteroidaceae;g__Prevotella;s__Prevotella copri	USA
ERR1293888_bin.16	97.64	2.03	d__Bacteria;p__Bacteroidota;c__Bacteroidia;o__Bacteroidales;f__Bacteroidaceae;g__Prevotella;s__Prevotella copri	USA
ERR1293889_bin.18	96.28	2.03	d__Bacteria;p__Bacteroidota;c__Bacteroidia;o__Bacteroidales;f__Bacteroidaceae;g__Prevotella;s__Prevotella copri	USA
ERR1293908_bin.11	90.71	1.01	d__Bacteria;p__Bacteroidota;c__Bacteroidia;o__Bacteroidales;f__Bacteroidaceae;g__Prevotella;s__Prevotella copri	USA
ERR1297655_bin.1	93.92	0.68	d__Bacteria;p__Bacteroidota;c__Bacteroidia;o__Bacteroidales;f__Bacteroidaceae;g__Prevotella;s__Prevotella copri	Netherlands
ERR1297657_bin.6	93.83	2.53	d__Bacteria;p__Bacteroidota;c__Bacteroidia;o__Bacteroidales;f__Bacteroidaceae;g__Prevotella;s__Prevotella copri	Netherlands
ERR1297671_bin.11	93.5	1.77	d__Bacteria;p__Bacteroidota;c__Bacteroidia;o__Bacteroidales;f__Bacteroidaceae;g__Prevotella;s__Prevotella copri	Netherlands
ERR1297689_bin.25	97.32	2.03	d__Bacteria;p__Bacteroidota;c__Bacteroidia;o__Bacteroidales;f__Bacteroidaceae;g__Prevotella;s__Prevotella copri	Netherlands
ERR1297694_bin.4	95.06	0.68	d__Bacteria;p__Bacteroidota;c__Bacteroidia;o__Bacteroidales;f__Bacteroidaceae;g__Prevotella;s__Prevotella copri	Netherlands
ERR1297721_bin.9	96.62	1.26	d__Bacteria;p__Bacteroidota;c__Bacteroidia;o__Bacteroidales;f__Bacteroidaceae;g__Prevotella;s__Prevotella copri	Netherlands
ERR1297726_bin.21	94.11	1.35	d__Bacteria;p__Bacteroidota;c__Bacteroidia;o__Bacteroidales;f__Bacteroidaceae;g__Prevotella;s__Prevotella copri	Netherlands
ERR1297737_bin.14	93.47	1.18	d__Bacteria;p__Bacteroidota;c__Bacteroidia;o__Bacteroidales;f__Bacteroidaceae;g__Prevotella;s__Prevotella copri	Netherlands
ERR1297742_bin.8	98.31	1.91	d__Bacteria;p__Bacteroidota;c__Bacteroidia;o__Bacteroidales;f__Bacteroidaceae;g__Prevotella;s__Prevotella copri	Netherlands
ERR1297743_bin.16	94.26	1.91	d__Bacteria;p__Bacteroidota;c__Bacteroidia;o__Bacteroidales;f__Bacteroidaceae;g__Prevotella;s__Prevotella copri	Netherlands
ERR1297770_bin.29	94.52	1.87	d__Bacteria;p__Bacteroidota;c__Bacteroidia;o__Bacteroidales;f__Bacteroidaceae;g__Prevotella;s__Prevotella copri	Netherlands
ERR1297845_bin.35	97.54	2.36	d__Bacteria;p__Bacteroidota;c__Bacteroidia;o__Bacteroidales;f__Bacteroidaceae;g__Prevotella;s__Prevotella copri	Netherlands
ERR1305893_bin.19	91.91	1.61	d__Bacteria;p__Bacteroidota;c__Bacteroidia;o__Bacteroidales;f__Bacteroidaceae;g__Prevotella;s__Prevotella copri	Denmark
ERR1305902_bin.19	91.48	0.68	d__Bacteria;p__Bacteroidota;c__Bacteroidia;o__Bacteroidales;f__Bacteroidaceae;g__Prevotella;s__Prevotella copri	Denmark
ERR1305903_bin.7	97.13	0.68	d__Bacteria;p__Bacteroidota;c__Bacteroidia;o__Bacteroidales;f__Bacteroidaceae;g__Prevotella;s__Prevotella copri	Denmark
ERR1578623_bin.5	97.86	0.68	d__Bacteria;p__Bacteroidota;c__Bacteroidia;o__Bacteroidales;f__Bacteroidaceae;g__Prevotella;s__Prevotella copri	China
ERR1578641_bin.24	96.62	1.52	d__Bacteria;p__Bacteroidota;c__Bacteroidia;o__Bacteroidales;f__Bacteroidaceae;g__Prevotella;s__Prevotella copri	China
ERR1578646_bin.24	94.09	1.01	d__Bacteria;p__Bacteroidota;c__Bacteroidia;o__Bacteroidales;f__Bacteroidaceae;g__Prevotella;s__Prevotella copri	China
ERR1620287_bin.24	90.9	0.51	d__Bacteria;p__Bacteroidota;c__Bacteroidia;o__Bacteroidales;f__Bacteroidaceae;g__Prevotella;s__Prevotella copri	China
ERR209055_bin.3	93.58	0.84	d__Bacteria;p__Bacteroidota;c__Bacteroidia;o__Bacteroidales;f__Bacteroidaceae;g__Prevotella;s__Prevotella copri	Denmark
ERR209056_bin.2	96.96	0.68	d__Bacteria;p__Bacteroidota;c__Bacteroidia;o__Bacteroidales;f__Bacteroidaceae;g__Prevotella;s__Prevotella copri	Denmark
ERR209067_bin.2	97.52	1.86	d__Bacteria;p__Bacteroidota;c__Bacteroidia;o__Bacteroidales;f__Bacteroidaceae;g__Prevotella;s__Prevotella copri	Denmark
ERR209068_bin.2	98.09	1.69	d__Bacteria;p__Bacteroidota;c__Bacteroidia;o__Bacteroidales;f__Bacteroidaceae;g__Prevotella;s__Prevotella copri	Denmark
ERR209069_bin.15	96.51	2.2	d__Bacteria;p__Bacteroidota;c__Bacteroidia;o__Bacteroidales;f__Bacteroidaceae;g__Prevotella;s__Prevotella copri	Denmark
ERR209070_bin.5	97.5	1.76	d__Bacteria;p__Bacteroidota;c__Bacteroidia;o__Bacteroidales;f__Bacteroidaceae;g__Prevotella;s__Prevotella copri	Denmark
ERR209071_bin.4	98.77	1.69	d__Bacteria;p__Bacteroidota;c__Bacteroidia;o__Bacteroidales;f__Bacteroidaceae;g__Prevotella;s__Prevotella copri	Denmark
ERR209072_bin.2	92.76	1.69	d__Bacteria;p__Bacteroidota;c__Bacteroidia;o__Bacteroidales;f__Bacteroidaceae;g__Prevotella;s__Prevotella copri	Denmark
ERR209130_bin.1	95.46	0.84	d__Bacteria;p__Bacteroidota;c__Bacteroidia;o__Bacteroidales;f__Bacteroidaceae;g__Prevotella;s__Prevotella copri	Denmark
ERR209135_bin.1	96.3	1.8	d__Bacteria;p__Bacteroidota;c__Bacteroidia;o__Bacteroidales;f__Bacteroidaceae;g__Prevotella;s__Prevotella copri	Denmark
ERR209166_bin.2	93.7	2.67	d__Bacteria;p__Bacteroidota;c__Bacteroidia;o__Bacteroidales;f__Bacteroidaceae;g__Prevotella;s__Prevotella copri	Denmark
ERR209194_bin.6	96.81	2.36	d__Bacteria;p__Bacteroidota;c__Bacteroidia;o__Bacteroidales;f__Bacteroidaceae;g__Prevotella;s__Prevotella copri	Denmark
ERR209196_bin.4	95.44	2.06	d__Bacteria;p__Bacteroidota;c__Bacteroidia;o__Bacteroidales;f__Bacteroidaceae;g__Prevotella;s__Prevotella copri	Denmark
ERR209221_bin.11	96.05	1.41	d__Bacteria;p__Bacteroidota;c__Bacteroidia;o__Bacteroidales;f__Bacteroidaceae;g__Prevotella;s__Prevotella copri	Denmark
ERR209236_bin.2	95.05	1.63	d__Bacteria;p__Bacteroidota;c__Bacteroidia;o__Bacteroidales;f__Bacteroidaceae;g__Prevotella;s__Prevotella copri	Denmark
ERR209238_bin.1	92.23	0.84	d__Bacteria;p__Bacteroidota;c__Bacteroidia;o__Bacteroidales;f__Bacteroidaceae;g__Prevotella;s__Prevotella copri	Denmark
ERR209254_bin.9	91.97	0.84	d__Bacteria;p__Bacteroidota;c__Bacteroidia;o__Bacteroidales;f__Bacteroidaceae;g__Prevotella;s__Prevotella copri	Denmark
ERR209293_bin.7	92.73	3.36	d__Bacteria;p__Bacteroidota;c__Bacteroidia;o__Bacteroidales;f__Bacteroidaceae;g__Prevotella;s__Prevotella copri	Denmark
ERR209315_bin.3	94.76	1.03	d__Bacteria;p__Bacteroidota;c__Bacteroidia;o__Bacteroidales;f__Bacteroidaceae;g__Prevotella;s__Prevotella copri	Denmark
ERR209316_bin.2	93.58	2.03	d__Bacteria;p__Bacteroidota;c__Bacteroidia;o__Bacteroidales;f__Bacteroidaceae;g__Prevotella;s__Prevotella copri	Denmark
ERR209317_bin.2	90.93	2.2	d__Bacteria;p__Bacteroidota;c__Bacteroidia;o__Bacteroidales;f__Bacteroidaceae;g__Prevotella;s__Prevotella copri	Denmark
ERR209318_bin.1	95.38	1.52	d__Bacteria;p__Bacteroidota;c__Bacteroidia;o__Bacteroidales;f__Bacteroidaceae;g__Prevotella;s__Prevotella copri	Denmark
ERR209319_bin.4	93.07	1.39	d__Bacteria;p__Bacteroidota;c__Bacteroidia;o__Bacteroidales;f__Bacteroidaceae;g__Prevotella;s__Prevotella copri	Denmark
ERR209327_bin.11	95.1	1.52	d__Bacteria;p__Bacteroidota;c__Bacteroidia;o__Bacteroidales;f__Bacteroidaceae;g__Prevotella;s__Prevotella copri	Denmark
ERR209328_bin.1	91.74	2.83	d__Bacteria;p__Bacteroidota;c__Bacteroidia;o__Bacteroidales;f__Bacteroidaceae;g__Prevotella;s__Prevotella copri	Denmark
ERR209330_bin.1	94.93	3.18	d__Bacteria;p__Bacteroidota;c__Bacteroidia;o__Bacteroidales;f__Bacteroidaceae;g__Prevotella;s__Prevotella copri	Denmark
ERR209331_bin.6	93.87	3.5	d__Bacteria;p__Bacteroidota;c__Bacteroidia;o__Bacteroidales;f__Bacteroidaceae;g__Prevotella;s__Prevotella copri	Denmark
ERR209332_bin.3	90.77	1.74	d__Bacteria;p__Bacteroidota;c__Bacteroidia;o__Bacteroidales;f__Bacteroidaceae;g__Prevotella;s__Prevotella copri	Denmark
ERR209335_bin.1	90.09	1.7	d__Bacteria;p__Bacteroidota;c__Bacteroidia;o__Bacteroidales;f__Bacteroidaceae;g__Prevotella;s__Prevotella copri	Denmark
ERR209336_bin.1	92.3	2.78	d__Bacteria;p__Bacteroidota;c__Bacteroidia;o__Bacteroidales;f__Bacteroidaceae;g__Prevotella;s__Prevotella copri	Denmark
ERR209337_bin.1	93.01	1.53	d__Bacteria;p__Bacteroidota;c__Bacteroidia;o__Bacteroidales;f__Bacteroidaceae;g__Prevotella;s__Prevotella copri	Denmark
ERR209338_bin.1	90.37	1.36	d__Bacteria;p__Bacteroidota;c__Bacteroidia;o__Bacteroidales;f__Bacteroidaceae;g__Prevotella;s__Prevotella copri	Denmark
ERR209385_bin.4	94.26	2.87	d__Bacteria;p__Bacteroidota;c__Bacteroidia;o__Bacteroidales;f__Bacteroidaceae;g__Prevotella;s__Prevotella copri	Denmark
ERR209386_bin.4	96.96	1.35	d__Bacteria;p__Bacteroidota;c__Bacteroidia;o__Bacteroidales;f__Bacteroidaceae;g__Prevotella;s__Prevotella copri	Denmark
ERR209424_bin.1	93.92	1.46	d__Bacteria;p__Bacteroidota;c__Bacteroidia;o__Bacteroidales;f__Bacteroidaceae;g__Prevotella;s__Prevotella copri	Denmark
ERR209425_bin.6	96.79	1.18	d__Bacteria;p__Bacteroidota;c__Bacteroidia;o__Bacteroidales;f__Bacteroidaceae;g__Prevotella;s__Prevotella copri	Denmark
ERR209447_bin.12	97.3	2.34	d__Bacteria;p__Bacteroidota;c__Bacteroidia;o__Bacteroidales;f__Bacteroidaceae;g__Prevotella;s__Prevotella copri	Denmark
ERR209448_bin.4	96.37	2.87	d__Bacteria;p__Bacteroidota;c__Bacteroidia;o__Bacteroidales;f__Bacteroidaceae;g__Prevotella;s__Prevotella copri	Denmark
ERR209449_bin.8	98.2	2.48	d__Bacteria;p__Bacteroidota;c__Bacteroidia;o__Bacteroidales;f__Bacteroidaceae;g__Prevotella;s__Prevotella copri	Denmark
ERR209450_bin.1	97.8	1.46	d__Bacteria;p__Bacteroidota;c__Bacteroidia;o__Bacteroidales;f__Bacteroidaceae;g__Prevotella;s__Prevotella copri	Denmark
ERR209457_bin.2	94.76	2.53	d__Bacteria;p__Bacteroidota;c__Bacteroidia;o__Bacteroidales;f__Bacteroidaceae;g__Prevotella;s__Prevotella copri	Denmark
ERR209461_bin.11	91.05	0.84	d__Bacteria;p__Bacteroidota;c__Bacteroidia;o__Bacteroidales;f__Bacteroidaceae;g__Prevotella;s__Prevotella copri	Denmark
ERR209476_bin.31	93.92	4.22	d__Bacteria;p__Bacteroidota;c__Bacteroidia;o__Bacteroidales;f__Bacteroidaceae;g__Prevotella;s__Prevotella copri	Denmark
ERR209483_bin.28	93.49	0.84	d__Bacteria;p__Bacteroidota;c__Bacteroidia;o__Bacteroidales;f__Bacteroidaceae;g__Prevotella;s__Prevotella copri	Denmark
ERR209484_bin.17	94.9	2.36	d__Bacteria;p__Bacteroidota;c__Bacteroidia;o__Bacteroidales;f__Bacteroidaceae;g__Prevotella;s__Prevotella copri	Denmark
ERR209485_bin.4	93.88	1.06	d__Bacteria;p__Bacteroidota;c__Bacteroidia;o__Bacteroidales;f__Bacteroidaceae;g__Prevotella;s__Prevotella copri	Denmark
ERR209486_bin.5	93.47	1.91	d__Bacteria;p__Bacteroidota;c__Bacteroidia;o__Bacteroidales;f__Bacteroidaceae;g__Prevotella;s__Prevotella copri	Denmark
ERR209487_bin.3	96.51	2.2	d__Bacteria;p__Bacteroidota;c__Bacteroidia;o__Bacteroidales;f__Bacteroidaceae;g__Prevotella;s__Prevotella copri	Denmark
ERR209488_bin.5	94.59	2.23	d__Bacteria;p__Bacteroidota;c__Bacteroidia;o__Bacteroidales;f__Bacteroidaceae;g__Prevotella;s__Prevotella copri	Denmark
ERR209498_bin.5	94.11	0.96	d__Bacteria;p__Bacteroidota;c__Bacteroidia;o__Bacteroidales;f__Bacteroidaceae;g__Prevotella;s__Prevotella copri	Denmark
ERR209499_bin.5	90.12	1.35	d__Bacteria;p__Bacteroidota;c__Bacteroidia;o__Bacteroidales;f__Bacteroidaceae;g__Prevotella;s__Prevotella copri	Denmark
ERR209500_bin.7	94.11	3.01	d__Bacteria;p__Bacteroidota;c__Bacteroidia;o__Bacteroidales;f__Bacteroidaceae;g__Prevotella;s__Prevotella copri	Denmark
ERR209520_bin.3	98.82	1.35	d__Bacteria;p__Bacteroidota;c__Bacteroidia;o__Bacteroidales;f__Bacteroidaceae;g__Prevotella;s__Prevotella copri	Denmark
ERR209521_bin.4	98.99	0.84	d__Bacteria;p__Bacteroidota;c__Bacteroidia;o__Bacteroidales;f__Bacteroidaceae;g__Prevotella;s__Prevotella copri	Denmark
ERR209522_bin.4	99.07	1.82	d__Bacteria;p__Bacteroidota;c__Bacteroidia;o__Bacteroidales;f__Bacteroidaceae;g__Prevotella;s__Prevotella copri	Denmark
ERR209603_bin.17	96.11	1.35	d__Bacteria;p__Bacteroidota;c__Bacteroidia;o__Bacteroidales;f__Bacteroidaceae;g__Prevotella;s__Prevotella copri	Spain
ERR209611_bin.30	95.74	1.18	d__Bacteria;p__Bacteroidota;c__Bacteroidia;o__Bacteroidales;f__Bacteroidaceae;g__Prevotella;s__Prevotella copri	Spain
ERR209704_bin.2	95.21	1.35	d__Bacteria;p__Bacteroidota;c__Bacteroidia;o__Bacteroidales;f__Bacteroidaceae;g__Prevotella;s__Prevotella copri	Spain
ERR209719_bin.6	92.5	2.03	d__Bacteria;p__Bacteroidota;c__Bacteroidia;o__Bacteroidales;f__Bacteroidaceae;g__Prevotella;s__Prevotella copri	Spain
ERR209801_bin.1	95.97	4.03	d__Bacteria;p__Bacteroidota;c__Bacteroidia;o__Bacteroidales;f__Bacteroidaceae;g__Prevotella;s__Prevotella copri	Spain
ERR209811_bin.6	91.87	1.35	d__Bacteria;p__Bacteroidota;c__Bacteroidia;o__Bacteroidales;f__Bacteroidaceae;g__Prevotella;s__Prevotella copri	Spain
ERR209821_bin.2	97.97	2.08	d__Bacteria;p__Bacteroidota;c__Bacteroidia;o__Bacteroidales;f__Bacteroidaceae;g__Prevotella;s__Prevotella copri	Spain
ERR209835_bin.14	90.37	0.62	d__Bacteria;p__Bacteroidota;c__Bacteroidia;o__Bacteroidales;f__Bacteroidaceae;g__Prevotella;s__Prevotella copri	Spain
ERR209901_bin.4	90.71	0.17	d__Bacteria;p__Bacteroidota;c__Bacteroidia;o__Bacteroidales;f__Bacteroidaceae;g__Prevotella;s__Prevotella copri	Spain
ERR209902_bin.4	95.44	0.84	d__Bacteria;p__Bacteroidota;c__Bacteroidia;o__Bacteroidales;f__Bacteroidaceae;g__Prevotella;s__Prevotella copri	Spain
ERR321074_bin.3	97.97	1.69	d__Bacteria;p__Bacteroidota;c__Bacteroidia;o__Bacteroidales;f__Bacteroidaceae;g__Prevotella;s__Prevotella copri	Denmark
ERR321079_bin.24	98.33	1.8	d__Bacteria;p__Bacteroidota;c__Bacteroidia;o__Bacteroidales;f__Bacteroidaceae;g__Prevotella;s__Prevotella copri	Denmark
ERR321203_bin.12	95.98	0.68	d__Bacteria;p__Bacteroidota;c__Bacteroidia;o__Bacteroidales;f__Bacteroidaceae;g__Prevotella;s__Prevotella copri	Denmark
ERR321243_bin.2	97.97	1.08	d__Bacteria;p__Bacteroidota;c__Bacteroidia;o__Bacteroidales;f__Bacteroidaceae;g__Prevotella;s__Prevotella copri	Denmark
ERR321279_bin.5	93.25	0.93	d__Bacteria;p__Bacteroidota;c__Bacteroidia;o__Bacteroidales;f__Bacteroidaceae;g__Prevotella;s__Prevotella copri	Denmark
ERR321300_bin.6	97.47	1.76	d__Bacteria;p__Bacteroidota;c__Bacteroidia;o__Bacteroidales;f__Bacteroidaceae;g__Prevotella;s__Prevotella copri	Denmark
ERR321301_bin.1	96.64	1.01	d__Bacteria;p__Bacteroidota;c__Bacteroidia;o__Bacteroidales;f__Bacteroidaceae;g__Prevotella;s__Prevotella copri	Denmark
ERR321323_bin.2	94.63	1.35	d__Bacteria;p__Bacteroidota;c__Bacteroidia;o__Bacteroidales;f__Bacteroidaceae;g__Prevotella;s__Prevotella copri	Denmark
ERR321324_bin.1	96.45	1.86	d__Bacteria;p__Bacteroidota;c__Bacteroidia;o__Bacteroidales;f__Bacteroidaceae;g__Prevotella;s__Prevotella copri	Denmark
ERR321325_bin.1	97.3	2.03	d__Bacteria;p__Bacteroidota;c__Bacteroidia;o__Bacteroidales;f__Bacteroidaceae;g__Prevotella;s__Prevotella copri	Denmark
ERR321326_bin.5	97.97	1.69	d__Bacteria;p__Bacteroidota;c__Bacteroidia;o__Bacteroidales;f__Bacteroidaceae;g__Prevotella;s__Prevotella copri	Denmark
ERR321334_bin.11	98.48	3.1	d__Bacteria;p__Bacteroidota;c__Bacteroidia;o__Bacteroidales;f__Bacteroidaceae;g__Prevotella;s__Prevotella copri	Denmark
ERR321336_bin.3	93.86	1.91	d__Bacteria;p__Bacteroidota;c__Bacteroidia;o__Bacteroidales;f__Bacteroidaceae;g__Prevotella;s__Prevotella copri	Denmark
ERR321337_bin.3	93.75	0.84	d__Bacteria;p__Bacteroidota;c__Bacteroidia;o__Bacteroidales;f__Bacteroidaceae;g__Prevotella;s__Prevotella copri	Denmark
ERR321338_bin.5	97.64	2.07	d__Bacteria;p__Bacteroidota;c__Bacteroidia;o__Bacteroidales;f__Bacteroidaceae;g__Prevotella;s__Prevotella copri	Denmark
ERR321342_bin.1	94.26	1.36	d__Bacteria;p__Bacteroidota;c__Bacteroidia;o__Bacteroidales;f__Bacteroidaceae;g__Prevotella;s__Prevotella copri	Denmark
ERR321343_bin.2	94.31	1.36	d__Bacteria;p__Bacteroidota;c__Bacteroidia;o__Bacteroidales;f__Bacteroidaceae;g__Prevotella;s__Prevotella copri	Denmark
ERR321345_bin.1	97.97	1.19	d__Bacteria;p__Bacteroidota;c__Bacteroidia;o__Bacteroidales;f__Bacteroidaceae;g__Prevotella;s__Prevotella copri	Denmark
ERR321352_bin.15	95.78	0.84	d__Bacteria;p__Bacteroidota;c__Bacteroidia;o__Bacteroidales;f__Bacteroidaceae;g__Prevotella;s__Prevotella copri	Denmark
ERR321353_bin.1	92.74	0.51	d__Bacteria;p__Bacteroidota;c__Bacteroidia;o__Bacteroidales;f__Bacteroidaceae;g__Prevotella;s__Prevotella copri	Denmark
ERR321395_bin.2	94.22	0.34	d__Bacteria;p__Bacteroidota;c__Bacteroidia;o__Bacteroidales;f__Bacteroidaceae;g__Prevotella;s__Prevotella copri	Denmark
ERR321397_bin.5	94.78	0.68	d__Bacteria;p__Bacteroidota;c__Bacteroidia;o__Bacteroidales;f__Bacteroidaceae;g__Prevotella;s__Prevotella copri	Denmark
ERR321458_bin.18	93.75	0.7	d__Bacteria;p__Bacteroidota;c__Bacteroidia;o__Bacteroidales;f__Bacteroidaceae;g__Prevotella;s__Prevotella copri	Denmark
ERR321459_bin.4	97.97	2.25	d__Bacteria;p__Bacteroidota;c__Bacteroidia;o__Bacteroidales;f__Bacteroidaceae;g__Prevotella;s__Prevotella copri	Denmark
ERR321460_bin.5	97.17	1.35	d__Bacteria;p__Bacteroidota;c__Bacteroidia;o__Bacteroidales;f__Bacteroidaceae;g__Prevotella;s__Prevotella copri	Denmark
ERR321461_bin.6	94.76	1.24	d__Bacteria;p__Bacteroidota;c__Bacteroidia;o__Bacteroidales;f__Bacteroidaceae;g__Prevotella;s__Prevotella copri	Denmark
ERR321497_bin.19	93.92	1.01	d__Bacteria;p__Bacteroidota;c__Bacteroidia;o__Bacteroidales;f__Bacteroidaceae;g__Prevotella;s__Prevotella copri	Denmark
ERR321499_bin.3	91.39	1.5	d__Bacteria;p__Bacteroidota;c__Bacteroidia;o__Bacteroidales;f__Bacteroidaceae;g__Prevotella;s__Prevotella copri	Denmark
ERR321500_bin.1	92.33	2.27	d__Bacteria;p__Bacteroidota;c__Bacteroidia;o__Bacteroidales;f__Bacteroidaceae;g__Prevotella;s__Prevotella copri	Denmark
ERR321501_bin.3	94.66	0.84	d__Bacteria;p__Bacteroidota;c__Bacteroidia;o__Bacteroidales;f__Bacteroidaceae;g__Prevotella;s__Prevotella copri	Denmark
ERR321502_bin.4	95.22	2.45	d__Bacteria;p__Bacteroidota;c__Bacteroidia;o__Bacteroidales;f__Bacteroidaceae;g__Prevotella;s__Prevotella copri	Denmark
ERR321513_bin.1	90.86	1.01	d__Bacteria;p__Bacteroidota;c__Bacteroidia;o__Bacteroidales;f__Bacteroidaceae;g__Prevotella;s__Prevotella copri	Denmark
ERR321536_bin.2	97.99	0.84	d__Bacteria;p__Bacteroidota;c__Bacteroidia;o__Bacteroidales;f__Bacteroidaceae;g__Prevotella;s__Prevotella copri	Denmark
ERR321537_bin.2	99.32	1.01	d__Bacteria;p__Bacteroidota;c__Bacteroidia;o__Bacteroidales;f__Bacteroidaceae;g__Prevotella;s__Prevotella copri	Denmark
ERR1620337_bin.1	97.47	1.08	d__Bacteria;p__Bacteroidota;c__Bacteroidia;o__Bacteroidales;f__Bacteroidaceae;g__Prevotella;s__Prevotella copri	China
ERR1912987_bin.47	93.46	1.96	d__Bacteria;p__Bacteroidota;c__Bacteroidia;o__Bacteroidales;f__Bacteroidaceae;g__Prevotella;s__Prevotella copri	Germany
ERR1912988_bin.1	91.88	3.45	d__Bacteria;p__Bacteroidota;c__Bacteroidia;o__Bacteroidales;f__Bacteroidaceae;g__Prevotella;s__Prevotella copri	Germany
ERR1912990_bin.10	95.61	2.7	d__Bacteria;p__Bacteroidota;c__Bacteroidia;o__Bacteroidales;f__Bacteroidaceae;g__Prevotella;s__Prevotella copri	Germany
ERR1913000_bin.7	96.28	1.8	d__Bacteria;p__Bacteroidota;c__Bacteroidia;o__Bacteroidales;f__Bacteroidaceae;g__Prevotella;s__Prevotella copri	Germany
ERR1913029_bin.21	91	3.74	d__Bacteria;p__Bacteroidota;c__Bacteroidia;o__Bacteroidales;f__Bacteroidaceae;g__Prevotella;s__Prevotella copri	Germany
ERR1913084_bin.29	90.89	3.92	d__Bacteria;p__Bacteroidota;c__Bacteroidia;o__Bacteroidales;f__Bacteroidaceae;g__Prevotella;s__Prevotella copri	Germany
ERR1913092_bin.19	97.52	2.25	d__Bacteria;p__Bacteroidota;c__Bacteroidia;o__Bacteroidales;f__Bacteroidaceae;g__Prevotella;s__Prevotella copri	Germany
ERR1913093_bin.27	98.99	3.27	d__Bacteria;p__Bacteroidota;c__Bacteroidia;o__Bacteroidales;f__Bacteroidaceae;g__Prevotella;s__Prevotella copri	Germany
ERR1913094_bin.20	96.04	1.86	d__Bacteria;p__Bacteroidota;c__Bacteroidia;o__Bacteroidales;f__Bacteroidaceae;g__Prevotella;s__Prevotella copri	Germany
ERR1913095_bin.1	98.93	2.59	d__Bacteria;p__Bacteroidota;c__Bacteroidia;o__Bacteroidales;f__Bacteroidaceae;g__Prevotella;s__Prevotella copri	Germany
ERR1913109_bin.38	96.28	1.01	d__Bacteria;p__Bacteroidota;c__Bacteroidia;o__Bacteroidales;f__Bacteroidaceae;g__Prevotella;s__Prevotella copri	Germany
ERR1913111_bin.9	97.52	0.79	d__Bacteria;p__Bacteroidota;c__Bacteroidia;o__Bacteroidales;f__Bacteroidaceae;g__Prevotella;s__Prevotella copri	Germany
ERR1913112_bin.16	96.51	1.46	d__Bacteria;p__Bacteroidota;c__Bacteroidia;o__Bacteroidales;f__Bacteroidaceae;g__Prevotella;s__Prevotella copri	Germany
ERR1913113_bin.25	92.45	0.62	d__Bacteria;p__Bacteroidota;c__Bacteroidia;o__Bacteroidales;f__Bacteroidaceae;g__Prevotella;s__Prevotella copri	Germany
ERR1913114_bin.21	97.47	1.13	d__Bacteria;p__Bacteroidota;c__Bacteroidia;o__Bacteroidales;f__Bacteroidaceae;g__Prevotella;s__Prevotella copri	Germany
ERR1913115_bin.4	96.96	2.59	d__Bacteria;p__Bacteroidota;c__Bacteroidia;o__Bacteroidales;f__Bacteroidaceae;g__Prevotella;s__Prevotella copri	Germany
ERR321062_bin.3	97.3	1.01	d__Bacteria;p__Bacteroidota;c__Bacteroidia;o__Bacteroidales;f__Bacteroidaceae;g__Prevotella;s__Prevotella copri	Denmark
ERR321063_bin.1	95.61	0.51	d__Bacteria;p__Bacteroidota;c__Bacteroidia;o__Bacteroidales;f__Bacteroidaceae;g__Prevotella;s__Prevotella copri	Denmark
ERR321072_bin.3	92.42	2.03	d__Bacteria;p__Bacteroidota;c__Bacteroidia;o__Bacteroidales;f__Bacteroidaceae;g__Prevotella;s__Prevotella copri	Denmark
ERR321073_bin.1	91.89	3.94	d__Bacteria;p__Bacteroidota;c__Bacteroidia;o__Bacteroidales;f__Bacteroidaceae;g__Prevotella;s__Prevotella copri	Denmark
ERR321075_bin.1	97.47	1.69	d__Bacteria;p__Bacteroidota;c__Bacteroidia;o__Bacteroidales;f__Bacteroidaceae;g__Prevotella;s__Prevotella copri	Denmark
ERR321077_bin.22	97.15	1.69	d__Bacteria;p__Bacteroidota;c__Bacteroidia;o__Bacteroidales;f__Bacteroidaceae;g__Prevotella;s__Prevotella copri	Denmark
ERR321078_bin.7	97.15	4.05	d__Bacteria;p__Bacteroidota;c__Bacteroidia;o__Bacteroidales;f__Bacteroidaceae;g__Prevotella;s__Prevotella copri	Denmark
ERR321137_bin.5	97.97	0.68	d__Bacteria;p__Bacteroidota;c__Bacteroidia;o__Bacteroidales;f__Bacteroidaceae;g__Prevotella;s__Prevotella copri	Denmark
ERR321138_bin.1	94.78	0.84	d__Bacteria;p__Bacteroidota;c__Bacteroidia;o__Bacteroidales;f__Bacteroidaceae;g__Prevotella;s__Prevotella copri	Denmark
ERR321173_bin.19	97.74	1.07	d__Bacteria;p__Bacteroidota;c__Bacteroidia;o__Bacteroidales;f__Bacteroidaceae;g__Prevotella;s__Prevotella copri	Denmark
ERR321174_bin.3	96.28	0.68	d__Bacteria;p__Bacteroidota;c__Bacteroidia;o__Bacteroidales;f__Bacteroidaceae;g__Prevotella;s__Prevotella copri	Denmark
ERR321202_bin.4	96.96	2.93	d__Bacteria;p__Bacteroidota;c__Bacteroidia;o__Bacteroidales;f__Bacteroidaceae;g__Prevotella;s__Prevotella copri	Denmark
ERR321244_bin.6	98.99	1.18	d__Bacteria;p__Bacteroidota;c__Bacteroidia;o__Bacteroidales;f__Bacteroidaceae;g__Prevotella;s__Prevotella copri	Denmark
ERR321245_bin.9	99.32	0.84	d__Bacteria;p__Bacteroidota;c__Bacteroidia;o__Bacteroidales;f__Bacteroidaceae;g__Prevotella;s__Prevotella copri	Denmark
ERR414230_bin.36	96.96	2.36	d__Bacteria;p__Bacteroidota;c__Bacteroidia;o__Bacteroidales;f__Bacteroidaceae;g__Prevotella;s__Prevotella copri	Denmark
ERR414231_bin.2	97.97	3.38	d__Bacteria;p__Bacteroidota;c__Bacteroidia;o__Bacteroidales;f__Bacteroidaceae;g__Prevotella;s__Prevotella copri	Denmark
ERR414278_bin.62	94.41	3.38	d__Bacteria;p__Bacteroidota;c__Bacteroidia;o__Bacteroidales;f__Bacteroidaceae;g__Prevotella;s__Prevotella copri	Denmark
ERR414332_bin.19	91.72	0.34	d__Bacteria;p__Bacteroidota;c__Bacteroidia;o__Bacteroidales;f__Bacteroidaceae;g__Prevotella;s__Prevotella copri	Denmark
ERR414340_bin.17	95.51	0.86	d__Bacteria;p__Bacteroidota;c__Bacteroidia;o__Bacteroidales;f__Bacteroidaceae;g__Prevotella;s__Prevotella copri	Denmark
ERR414364_bin.35	97.19	0.84	d__Bacteria;p__Bacteroidota;c__Bacteroidia;o__Bacteroidales;f__Bacteroidaceae;g__Prevotella;s__Prevotella copri	Spain
ERR414431_bin.11	94.07	1.18	d__Bacteria;p__Bacteroidota;c__Bacteroidia;o__Bacteroidales;f__Bacteroidaceae;g__Prevotella;s__Prevotella copri	Spain
ERR414504_bin.13	95.05	1.59	d__Bacteria;p__Bacteroidota;c__Bacteroidia;o__Bacteroidales;f__Bacteroidaceae;g__Prevotella;s__Prevotella copri	Spain
ERR414506_bin.26	94.59	2	d__Bacteria;p__Bacteroidota;c__Bacteroidia;o__Bacteroidales;f__Bacteroidaceae;g__Prevotella;s__Prevotella copri	Spain
ERR525741_bin.23	90.47	0.51	d__Bacteria;p__Bacteroidota;c__Bacteroidia;o__Bacteroidales;f__Bacteroidaceae;g__Prevotella;s__Prevotella copri	Denmark
ERR525763_bin.19	96.06	1.46	d__Bacteria;p__Bacteroidota;c__Bacteroidia;o__Bacteroidales;f__Bacteroidaceae;g__Prevotella;s__Prevotella copri	Denmark
ERR525784_bin.32	92.06	0.68	d__Bacteria;p__Bacteroidota;c__Bacteroidia;o__Bacteroidales;f__Bacteroidaceae;g__Prevotella;s__Prevotella copri	Denmark
ERR525791_bin.10	90.88	0.79	d__Bacteria;p__Bacteroidota;c__Bacteroidia;o__Bacteroidales;f__Bacteroidaceae;g__Prevotella;s__Prevotella copri	Denmark
ERR525908_bin.8	96.62	1.58	d__Bacteria;p__Bacteroidota;c__Bacteroidia;o__Bacteroidales;f__Bacteroidaceae;g__Prevotella;s__Prevotella copri	Denmark
ERR525911_bin.9	93.34	1.02	d__Bacteria;p__Bacteroidota;c__Bacteroidia;o__Bacteroidales;f__Bacteroidaceae;g__Prevotella;s__Prevotella copri	Denmark
ERR525956_bin.11	92.57	0.68	d__Bacteria;p__Bacteroidota;c__Bacteroidia;o__Bacteroidales;f__Bacteroidaceae;g__Prevotella;s__Prevotella copri	Denmark
ERR525967_bin.47	91.72	0.68	d__Bacteria;p__Bacteroidota;c__Bacteroidia;o__Bacteroidales;f__Bacteroidaceae;g__Prevotella;s__Prevotella copri	Denmark
ERR525999_bin.7	94.84	1.75	d__Bacteria;p__Bacteroidota;c__Bacteroidia;o__Bacteroidales;f__Bacteroidaceae;g__Prevotella;s__Prevotella copri	Denmark
ERR526007_bin.27	91.75	0.68	d__Bacteria;p__Bacteroidota;c__Bacteroidia;o__Bacteroidales;f__Bacteroidaceae;g__Prevotella;s__Prevotella copri	Denmark
ERR526051_bin.47	96.62	0.68	d__Bacteria;p__Bacteroidota;c__Bacteroidia;o__Bacteroidales;f__Bacteroidaceae;g__Prevotella;s__Prevotella copri	Denmark
ERR526059_bin.15	93.07	1.69	d__Bacteria;p__Bacteroidota;c__Bacteroidia;o__Bacteroidales;f__Bacteroidaceae;g__Prevotella;s__Prevotella copri	Denmark
ERR526087_bin.12	94.93	1.18	d__Bacteria;p__Bacteroidota;c__Bacteroidia;o__Bacteroidales;f__Bacteroidaceae;g__Prevotella;s__Prevotella copri	Denmark
ERR589503_bin.28	90.94	1.46	d__Bacteria;p__Bacteroidota;c__Bacteroidia;o__Bacteroidales;f__Bacteroidaceae;g__Prevotella;s__Prevotella copri	China
ERR589511_bin.16	93.99	1.18	d__Bacteria;p__Bacteroidota;c__Bacteroidia;o__Bacteroidales;f__Bacteroidaceae;g__Prevotella;s__Prevotella copri	China
ERR589588_bin.1	98.65	1.35	d__Bacteria;p__Bacteroidota;c__Bacteroidia;o__Bacteroidales;f__Bacteroidaceae;g__Prevotella;s__Prevotella copri	China
ERR589868_bin.3	96.62	1.01	d__Bacteria;p__Bacteroidota;c__Bacteroidia;o__Bacteroidales;f__Bacteroidaceae;g__Prevotella;s__Prevotella copri	China
ERR866607_bin.1	92.91	1.21	d__Bacteria;p__Bacteroidota;c__Bacteroidia;o__Bacteroidales;f__Bacteroidaceae;g__Prevotella;s__Prevotella copri	Bangladesh
ERR866608_bin.8	90.92	2.68	d__Bacteria;p__Bacteroidota;c__Bacteroidia;o__Bacteroidales;f__Bacteroidaceae;g__Prevotella;s__Prevotella copri	Bangladesh
ERR911958_bin.55	90.42	1.73	d__Bacteria;p__Bacteroidota;c__Bacteroidia;o__Bacteroidales;f__Bacteroidaceae;g__Prevotella;s__Prevotella copri	United Kingdom
SRR1211172_bin.9	97.18	0.69	d__Bacteria;p__Bacteroidota;c__Bacteroidia;o__Bacteroidales;f__Bacteroidaceae;g__Prevotella;s__Prevotella copri	USA
SRR1212248_bin.4	96.86	2.06	d__Bacteria;p__Bacteroidota;c__Bacteroidia;o__Bacteroidales;f__Bacteroidaceae;g__Prevotella;s__Prevotella copri	USA
SRR1212308_bin.11	94.71	1.18	d__Bacteria;p__Bacteroidota;c__Bacteroidia;o__Bacteroidales;f__Bacteroidaceae;g__Prevotella;s__Prevotella copri	USA
SRR1212319_bin.4	96.48	1.86	d__Bacteria;p__Bacteroidota;c__Bacteroidia;o__Bacteroidales;f__Bacteroidaceae;g__Prevotella;s__Prevotella copri	USA
SRR1212667_bin.10	95.44	1.14	d__Bacteria;p__Bacteroidota;c__Bacteroidia;o__Bacteroidales;f__Bacteroidaceae;g__Prevotella;s__Prevotella copri	USA
SRR1214502_bin.5	97.57	3.18	d__Bacteria;p__Bacteroidota;c__Bacteroidia;o__Bacteroidales;f__Bacteroidaceae;g__Prevotella;s__Prevotella copri	USA
SRR1214522_bin.3	98.65	2.81	d__Bacteria;p__Bacteroidota;c__Bacteroidia;o__Bacteroidales;f__Bacteroidaceae;g__Prevotella;s__Prevotella copri	USA
SRR1214975_bin.8	97.64	0.79	d__Bacteria;p__Bacteroidota;c__Bacteroidia;o__Bacteroidales;f__Bacteroidaceae;g__Prevotella;s__Prevotella copri	USA
SRR1215306_bin.12	97.86	1.79	d__Bacteria;p__Bacteroidota;c__Bacteroidia;o__Bacteroidales;f__Bacteroidaceae;g__Prevotella;s__Prevotella copri	USA
SRR1215344_bin.11	98.54	1.75	d__Bacteria;p__Bacteroidota;c__Bacteroidia;o__Bacteroidales;f__Bacteroidaceae;g__Prevotella;s__Prevotella copri	USA
SRR1215512_bin.5	94.83	2.35	d__Bacteria;p__Bacteroidota;c__Bacteroidia;o__Bacteroidales;f__Bacteroidaceae;g__Prevotella;s__Prevotella copri	USA
SRR1215634_bin.8	97.92	2.01	d__Bacteria;p__Bacteroidota;c__Bacteroidia;o__Bacteroidales;f__Bacteroidaceae;g__Prevotella;s__Prevotella copri	USA
SRR1215659_bin.11	94.78	1.91	d__Bacteria;p__Bacteroidota;c__Bacteroidia;o__Bacteroidales;f__Bacteroidaceae;g__Prevotella;s__Prevotella copri	USA
SRR1215696_bin.3	96.11	2.14	d__Bacteria;p__Bacteroidota;c__Bacteroidia;o__Bacteroidales;f__Bacteroidaceae;g__Prevotella;s__Prevotella copri	USA
SRR1215733_bin.2	96.41	2.36	d__Bacteria;p__Bacteroidota;c__Bacteroidia;o__Bacteroidales;f__Bacteroidaceae;g__Prevotella;s__Prevotella copri	USA
SRR1215837_bin.2	93.47	1.35	d__Bacteria;p__Bacteroidota;c__Bacteroidia;o__Bacteroidales;f__Bacteroidaceae;g__Prevotella;s__Prevotella copri	USA
SRR1219573_bin.3	96.02	1.99	d__Bacteria;p__Bacteroidota;c__Bacteroidia;o__Bacteroidales;f__Bacteroidaceae;g__Prevotella;s__Prevotella copri	USA
SRR1237931_bin.30	94.8	2.36	d__Bacteria;p__Bacteroidota;c__Bacteroidia;o__Bacteroidales;f__Bacteroidaceae;g__Prevotella;s__Prevotella copri	Denmark
SRR1237932_bin.20	96.96	2.5	d__Bacteria;p__Bacteroidota;c__Bacteroidia;o__Bacteroidales;f__Bacteroidaceae;g__Prevotella;s__Prevotella copri	Denmark
SRR1237933_bin.8	96.45	1.69	d__Bacteria;p__Bacteroidota;c__Bacteroidia;o__Bacteroidales;f__Bacteroidaceae;g__Prevotella;s__Prevotella copri	Denmark
SRR1237934_bin.39	96.84	2.53	d__Bacteria;p__Bacteroidota;c__Bacteroidia;o__Bacteroidales;f__Bacteroidaceae;g__Prevotella;s__Prevotella copri	Denmark
SRR1238129_bin.3	97.42	2.36	d__Bacteria;p__Bacteroidota;c__Bacteroidia;o__Bacteroidales;f__Bacteroidaceae;g__Prevotella;s__Prevotella copri	Denmark
SRR1238130_bin.31	93.77	2.36	d__Bacteria;p__Bacteroidota;c__Bacteroidia;o__Bacteroidales;f__Bacteroidaceae;g__Prevotella;s__Prevotella copri	Denmark
SRR1238131_bin.54	97.3	2.72	d__Bacteria;p__Bacteroidota;c__Bacteroidia;o__Bacteroidales;f__Bacteroidaceae;g__Prevotella;s__Prevotella copri	Denmark
SRR1238133_bin.19	96.45	2.87	d__Bacteria;p__Bacteroidota;c__Bacteroidia;o__Bacteroidales;f__Bacteroidaceae;g__Prevotella;s__Prevotella copri	Denmark
SRR1765446_bin.7	93.92	1.86	d__Bacteria;p__Bacteroidota;c__Bacteroidia;o__Bacteroidales;f__Bacteroidaceae;g__Prevotella;s__Prevotella copri	USA
SRR1765619_bin.7	95.43	2.43	d__Bacteria;p__Bacteroidota;c__Bacteroidia;o__Bacteroidales;f__Bacteroidaceae;g__Prevotella;s__Prevotella copri	USA
SRR1909190_bin.1	96.96	0.84	d__Bacteria;p__Bacteroidota;c__Bacteroidia;o__Bacteroidales;f__Bacteroidaceae;g__Prevotella;s__Prevotella copri	NA
SRR1910592_bin.7	95.95	0.51	d__Bacteria;p__Bacteroidota;c__Bacteroidia;o__Bacteroidales;f__Bacteroidaceae;g__Prevotella;s__Prevotella copri	Estonia
SRR1910595_bin.2	98.65	1.35	d__Bacteria;p__Bacteroidota;c__Bacteroidia;o__Bacteroidales;f__Bacteroidaceae;g__Prevotella;s__Prevotella copri	Estonia
SRR1910605_bin.3	98.73	1.35	d__Bacteria;p__Bacteroidota;c__Bacteroidia;o__Bacteroidales;f__Bacteroidaceae;g__Prevotella;s__Prevotella copri	Estonia
SRR1910654_bin.7	95.85	0.71	d__Bacteria;p__Bacteroidota;c__Bacteroidia;o__Bacteroidales;f__Bacteroidaceae;g__Prevotella;s__Prevotella copri	Estonia
SRR1910678_bin.3	98.99	1.35	d__Bacteria;p__Bacteroidota;c__Bacteroidia;o__Bacteroidales;f__Bacteroidaceae;g__Prevotella;s__Prevotella copri	Estonia
SRR1910694_bin.7	96.96	1.86	d__Bacteria;p__Bacteroidota;c__Bacteroidia;o__Bacteroidales;f__Bacteroidaceae;g__Prevotella;s__Prevotella copri	Estonia
SRR1910703_bin.8	93.92	0.51	d__Bacteria;p__Bacteroidota;c__Bacteroidia;o__Bacteroidales;f__Bacteroidaceae;g__Prevotella;s__Prevotella copri	Estonia
SRR1916016_bin.3	98.31	2.59	d__Bacteria;p__Bacteroidota;c__Bacteroidia;o__Bacteroidales;f__Bacteroidaceae;g__Prevotella;s__Prevotella copri	Finland
SRR1916048_bin.4	93.98	1.01	d__Bacteria;p__Bacteroidota;c__Bacteroidia;o__Bacteroidales;f__Bacteroidaceae;g__Prevotella;s__Prevotella copri	Estonia
SRR1916051_bin.7	95.86	1.13	d__Bacteria;p__Bacteroidota;c__Bacteroidia;o__Bacteroidales;f__Bacteroidaceae;g__Prevotella;s__Prevotella copri	Estonia
SRR1916056_bin.6	98.65	1.35	d__Bacteria;p__Bacteroidota;c__Bacteroidia;o__Bacteroidales;f__Bacteroidaceae;g__Prevotella;s__Prevotella copri	Estonia
SRR1916408_bin.1	97.64	0.84	d__Bacteria;p__Bacteroidota;c__Bacteroidia;o__Bacteroidales;f__Bacteroidaceae;g__Prevotella;s__Prevotella copri	NA
SRR1916820_bin.3	97.97	2.42	d__Bacteria;p__Bacteroidota;c__Bacteroidia;o__Bacteroidales;f__Bacteroidaceae;g__Prevotella;s__Prevotella copri	Finland
SRR1918917_bin.2	97.97	1.97	d__Bacteria;p__Bacteroidota;c__Bacteroidia;o__Bacteroidales;f__Bacteroidaceae;g__Prevotella;s__Prevotella copri	Finland
SRR1931170_bin.4	98.31	1.01	d__Bacteria;p__Bacteroidota;c__Bacteroidia;o__Bacteroidales;f__Bacteroidaceae;g__Prevotella;s__Prevotella copri	Italy
SRR1980324_bin.1	97.64	0.84	d__Bacteria;p__Bacteroidota;c__Bacteroidia;o__Bacteroidales;f__Bacteroidaceae;g__Prevotella;s__Prevotella copri	NA
SRR1980332_bin.1	97.64	0.84	d__Bacteria;p__Bacteroidota;c__Bacteroidia;o__Bacteroidales;f__Bacteroidaceae;g__Prevotella;s__Prevotella copri	NA
SRR1980400_bin.2	97.3	0.84	d__Bacteria;p__Bacteroidota;c__Bacteroidia;o__Bacteroidales;f__Bacteroidaceae;g__Prevotella;s__Prevotella copri	NA
SRR1980724_bin.2	94.26	0.51	d__Bacteria;p__Bacteroidota;c__Bacteroidia;o__Bacteroidales;f__Bacteroidaceae;g__Prevotella;s__Prevotella copri	Estonia
SRR1980726_bin.4	98.31	1.35	d__Bacteria;p__Bacteroidota;c__Bacteroidia;o__Bacteroidales;f__Bacteroidaceae;g__Prevotella;s__Prevotella copri	Estonia
SRR203325_bin.11	95.61	0.84	d__Bacteria;p__Bacteroidota;c__Bacteroidia;o__Bacteroidales;f__Bacteroidaceae;g__Prevotella;s__Prevotella copri	Finland
SRR2155182_bin.9	97.3	1.52	d__Bacteria;p__Bacteroidota;c__Bacteroidia;o__Bacteroidales;f__Bacteroidaceae;g__Prevotella;s__Prevotella copri	Germany
SRR2155314_bin.10	92.26	1.14	d__Bacteria;p__Bacteroidota;c__Bacteroidia;o__Bacteroidales;f__Bacteroidaceae;g__Prevotella;s__Prevotella copri	Germany
SRR2155352_bin.29	91.48	0.96	d__Bacteria;p__Bacteroidota;c__Bacteroidia;o__Bacteroidales;f__Bacteroidaceae;g__Prevotella;s__Prevotella copri	Germany
SRR2155360_bin.8	97.45	3.04	d__Bacteria;p__Bacteroidota;c__Bacteroidia;o__Bacteroidales;f__Bacteroidaceae;g__Prevotella;s__Prevotella copri	Germany
SRR2155380_bin.10	98.03	1.86	d__Bacteria;p__Bacteroidota;c__Bacteroidia;o__Bacteroidales;f__Bacteroidaceae;g__Prevotella;s__Prevotella copri	Germany
SRR2912793_bin.13	98.65	1.35	d__Bacteria;p__Bacteroidota;c__Bacteroidia;o__Bacteroidales;f__Bacteroidaceae;g__Prevotella;s__Prevotella copri	USA
SRR2992890_bin.33	93.07	1.46	d__Bacteria;p__Bacteroidota;c__Bacteroidia;o__Bacteroidales;f__Bacteroidaceae;g__Prevotella;s__Prevotella copri	USA
SRR2992898_bin.61	98.65	1.01	d__Bacteria;p__Bacteroidota;c__Bacteroidia;o__Bacteroidales;f__Bacteroidaceae;g__Prevotella;s__Prevotella copri	USA
SRR2992942_bin.5	94.26	1.52	d__Bacteria;p__Bacteroidota;c__Bacteroidia;o__Bacteroidales;f__Bacteroidaceae;g__Prevotella;s__Prevotella copri	USA
SRR2992943_bin.4	94.93	1.01	d__Bacteria;p__Bacteroidota;c__Bacteroidia;o__Bacteroidales;f__Bacteroidaceae;g__Prevotella;s__Prevotella copri	USA
SRR2992944_bin.3	98.99	1.86	d__Bacteria;p__Bacteroidota;c__Bacteroidia;o__Bacteroidales;f__Bacteroidaceae;g__Prevotella;s__Prevotella copri	USA
SRR2992945_bin.2	97.97	1.86	d__Bacteria;p__Bacteroidota;c__Bacteroidia;o__Bacteroidales;f__Bacteroidaceae;g__Prevotella;s__Prevotella copri	USA
SRR2992962_bin.2	96.28	1.18	d__Bacteria;p__Bacteroidota;c__Bacteroidia;o__Bacteroidales;f__Bacteroidaceae;g__Prevotella;s__Prevotella copri	USA
SRR2992963_bin.1	91.05	1.13	d__Bacteria;p__Bacteroidota;c__Bacteroidia;o__Bacteroidales;f__Bacteroidaceae;g__Prevotella;s__Prevotella copri	USA
SRR2992964_bin.2	91.89	1.63	d__Bacteria;p__Bacteroidota;c__Bacteroidia;o__Bacteroidales;f__Bacteroidaceae;g__Prevotella;s__Prevotella copri	USA
SRR2992965_bin.2	96.36	1.41	d__Bacteria;p__Bacteroidota;c__Bacteroidia;o__Bacteroidales;f__Bacteroidaceae;g__Prevotella;s__Prevotella copri	USA
SRR2992967_bin.4	96.62	1.01	d__Bacteria;p__Bacteroidota;c__Bacteroidia;o__Bacteroidales;f__Bacteroidaceae;g__Prevotella;s__Prevotella copri	USA
SRR2992968_bin.3	97.97	1.86	d__Bacteria;p__Bacteroidota;c__Bacteroidia;o__Bacteroidales;f__Bacteroidaceae;g__Prevotella;s__Prevotella copri	USA
SRR2992969_bin.3	98.31	1.23	d__Bacteria;p__Bacteroidota;c__Bacteroidia;o__Bacteroidales;f__Bacteroidaceae;g__Prevotella;s__Prevotella copri	USA
SRR2992970_bin.5	97.47	1.52	d__Bacteria;p__Bacteroidota;c__Bacteroidia;o__Bacteroidales;f__Bacteroidaceae;g__Prevotella;s__Prevotella copri	USA
SRR341584_bin.6	98.65	1.86	d__Bacteria;p__Bacteroidota;c__Bacteroidia;o__Bacteroidales;f__Bacteroidaceae;g__Prevotella;s__Prevotella copri	China
SRR341593_bin.5	92.89	2.03	d__Bacteria;p__Bacteroidota;c__Bacteroidia;o__Bacteroidales;f__Bacteroidaceae;g__Prevotella;s__Prevotella copri	China
SRR341613_bin.13	98.31	1.52	d__Bacteria;p__Bacteroidota;c__Bacteroidia;o__Bacteroidales;f__Bacteroidaceae;g__Prevotella;s__Prevotella copri	China
SRR341628_bin.3	94.79	1.3	d__Bacteria;p__Bacteroidota;c__Bacteroidia;o__Bacteroidales;f__Bacteroidaceae;g__Prevotella;s__Prevotella copri	China
SRR341630_bin.25	92.06	0.51	d__Bacteria;p__Bacteroidota;c__Bacteroidia;o__Bacteroidales;f__Bacteroidaceae;g__Prevotella;s__Prevotella copri	China
SRR341647_bin.18	95.64	1.3	d__Bacteria;p__Bacteroidota;c__Bacteroidia;o__Bacteroidales;f__Bacteroidaceae;g__Prevotella;s__Prevotella copri	China
SRR341648_bin.1	94.07	1.06	d__Bacteria;p__Bacteroidota;c__Bacteroidia;o__Bacteroidales;f__Bacteroidaceae;g__Prevotella;s__Prevotella copri	China
SRR341665_bin.6	94.93	1.69	d__Bacteria;p__Bacteroidota;c__Bacteroidia;o__Bacteroidales;f__Bacteroidaceae;g__Prevotella;s__Prevotella copri	China
SRR341673_bin.6	95.95	0.68	d__Bacteria;p__Bacteroidota;c__Bacteroidia;o__Bacteroidales;f__Bacteroidaceae;g__Prevotella;s__Prevotella copri	China
SRR341701_bin.1	90.88	0.62	d__Bacteria;p__Bacteroidota;c__Bacteroidia;o__Bacteroidales;f__Bacteroidaceae;g__Prevotella;s__Prevotella copri	China
SRR341720_bin.7	90.57	0.84	d__Bacteria;p__Bacteroidota;c__Bacteroidia;o__Bacteroidales;f__Bacteroidaceae;g__Prevotella;s__Prevotella copri	China
SRR341722_bin.7	95.61	1.69	d__Bacteria;p__Bacteroidota;c__Bacteroidia;o__Bacteroidales;f__Bacteroidaceae;g__Prevotella;s__Prevotella copri	China
SRR3736990_bin.19	91.4	0.34	d__Bacteria;p__Bacteroidota;c__Bacteroidia;o__Bacteroidales;f__Bacteroidaceae;g__Prevotella;s__Prevotella copri	USA
SRR3917690_bin.30	90.37	1.25	d__Bacteria;p__Bacteroidota;c__Bacteroidia;o__Bacteroidales;f__Bacteroidaceae;g__Prevotella;s__Prevotella copri	USA
SRR4305059_bin.3	98.65	1.01	d__Bacteria;p__Bacteroidota;c__Bacteroidia;o__Bacteroidales;f__Bacteroidaceae;g__Prevotella;s__Prevotella copri	Estonia
SRR4305098_bin.1	93.58	2.52	d__Bacteria;p__Bacteroidota;c__Bacteroidia;o__Bacteroidales;f__Bacteroidaceae;g__Prevotella;s__Prevotella copri	Russia
SRR4305126_bin.4	95.27	2.03	d__Bacteria;p__Bacteroidota;c__Bacteroidia;o__Bacteroidales;f__Bacteroidaceae;g__Prevotella;s__Prevotella copri	Estonia
SRR4305141_bin.4	95.86	1.69	d__Bacteria;p__Bacteroidota;c__Bacteroidia;o__Bacteroidales;f__Bacteroidaceae;g__Prevotella;s__Prevotella copri	Finland
SRR4305150_bin.4	98.2	1.42	d__Bacteria;p__Bacteroidota;c__Bacteroidia;o__Bacteroidales;f__Bacteroidaceae;g__Prevotella;s__Prevotella copri	Estonia
SRR4305159_bin.6	96.28	1.69	d__Bacteria;p__Bacteroidota;c__Bacteroidia;o__Bacteroidales;f__Bacteroidaceae;g__Prevotella;s__Prevotella copri	Finland
SRR4305182_bin.2	94.93	1.69	d__Bacteria;p__Bacteroidota;c__Bacteroidia;o__Bacteroidales;f__Bacteroidaceae;g__Prevotella;s__Prevotella copri	Finland
SRR4305212_bin.4	97.64	3.04	d__Bacteria;p__Bacteroidota;c__Bacteroidia;o__Bacteroidales;f__Bacteroidaceae;g__Prevotella;s__Prevotella copri	Finland
SRR4305352_bin.2	92.06	0.68	d__Bacteria;p__Bacteroidota;c__Bacteroidia;o__Bacteroidales;f__Bacteroidaceae;g__Prevotella;s__Prevotella copri	Finland
SRR4305371_bin.6	95.1	0.84	d__Bacteria;p__Bacteroidota;c__Bacteroidia;o__Bacteroidales;f__Bacteroidaceae;g__Prevotella;s__Prevotella copri	Finland
SRR4305372_bin.11	93.92	0.68	d__Bacteria;p__Bacteroidota;c__Bacteroidia;o__Bacteroidales;f__Bacteroidaceae;g__Prevotella;s__Prevotella copri	Finland
SRR4305387_bin.9	96.62	1.18	d__Bacteria;p__Bacteroidota;c__Bacteroidia;o__Bacteroidales;f__Bacteroidaceae;g__Prevotella;s__Prevotella copri	Finland
SRR4305427_bin.2	91.78	3.45	d__Bacteria;p__Bacteroidota;c__Bacteroidia;o__Bacteroidales;f__Bacteroidaceae;g__Prevotella;s__Prevotella copri	Finland
SRR4305445_bin.22	97.8	1.13	d__Bacteria;p__Bacteroidota;c__Bacteroidia;o__Bacteroidales;f__Bacteroidaceae;g__Prevotella;s__Prevotella copri	Estonia
SRR4305500_bin.10	92.85	2.03	d__Bacteria;p__Bacteroidota;c__Bacteroidia;o__Bacteroidales;f__Bacteroidaceae;g__Prevotella;s__Prevotella copri	Estonia
SRR4305505_bin.3	96.87	1.69	d__Bacteria;p__Bacteroidota;c__Bacteroidia;o__Bacteroidales;f__Bacteroidaceae;g__Prevotella;s__Prevotella copri	Estonia
SRR4408008_bin.1	91.81	1.39	d__Bacteria;p__Bacteroidota;c__Bacteroidia;o__Bacteroidales;f__Bacteroidaceae;g__Prevotella;s__Prevotella copri	Estonia
SRR4408011_bin.9	95.95	1.35	d__Bacteria;p__Bacteroidota;c__Bacteroidia;o__Bacteroidales;f__Bacteroidaceae;g__Prevotella;s__Prevotella copri	Russia
SRR4408014_bin.26	91.08	1.69	d__Bacteria;p__Bacteroidota;c__Bacteroidia;o__Bacteroidales;f__Bacteroidaceae;g__Prevotella;s__Prevotella copri	Estonia
SRR4408087_bin.1	97.3	2.87	d__Bacteria;p__Bacteroidota;c__Bacteroidia;o__Bacteroidales;f__Bacteroidaceae;g__Prevotella;s__Prevotella copri	Finland
SRR4408229_bin.6	96.97	1.13	d__Bacteria;p__Bacteroidota;c__Bacteroidia;o__Bacteroidales;f__Bacteroidaceae;g__Prevotella;s__Prevotella copri	Estonia
SRR4408247_bin.5	97.16	1.05	d__Bacteria;p__Bacteroidota;c__Bacteroidia;o__Bacteroidales;f__Bacteroidaceae;g__Prevotella;s__Prevotella copri	Estonia
SRR4408267_bin.4	96.73	1.42	d__Bacteria;p__Bacteroidota;c__Bacteroidia;o__Bacteroidales;f__Bacteroidaceae;g__Prevotella;s__Prevotella copri	Russia
SRR4408280_bin.16	97.48	3.78	d__Bacteria;p__Bacteroidota;c__Bacteroidia;o__Bacteroidales;f__Bacteroidaceae;g__Prevotella;s__Prevotella copri	Estonia
SRR4423579_bin.34	94.26	1.75	d__Bacteria;p__Bacteroidota;c__Bacteroidia;o__Bacteroidales;f__Bacteroidaceae;g__Prevotella;s__Prevotella copri	USA
SRR4423581_bin.22	93.85	0.96	d__Bacteria;p__Bacteroidota;c__Bacteroidia;o__Bacteroidales;f__Bacteroidaceae;g__Prevotella;s__Prevotella copri	USA
SRR4423616_bin.2	93.58	1.41	d__Bacteria;p__Bacteroidota;c__Bacteroidia;o__Bacteroidales;f__Bacteroidaceae;g__Prevotella;s__Prevotella copri	USA
SRR4423631_bin.24	95.95	1.41	d__Bacteria;p__Bacteroidota;c__Bacteroidia;o__Bacteroidales;f__Bacteroidaceae;g__Prevotella;s__Prevotella copri	USA
SRR4423656_bin.55	94.76	0.96	d__Bacteria;p__Bacteroidota;c__Bacteroidia;o__Bacteroidales;f__Bacteroidaceae;g__Prevotella;s__Prevotella copri	USA
SRR4423675_bin.21	95.87	1.88	d__Bacteria;p__Bacteroidota;c__Bacteroidia;o__Bacteroidales;f__Bacteroidaceae;g__Prevotella;s__Prevotella copri	USA
SRR4423697_bin.4	94.26	1.07	d__Bacteria;p__Bacteroidota;c__Bacteroidia;o__Bacteroidales;f__Bacteroidaceae;g__Prevotella;s__Prevotella copri	USA
SRR4423704_bin.51	96.28	1.18	d__Bacteria;p__Bacteroidota;c__Bacteroidia;o__Bacteroidales;f__Bacteroidaceae;g__Prevotella;s__Prevotella copri	USA
SRR4435761_bin.12	93.86	2.06	d__Bacteria;p__Bacteroidota;c__Bacteroidia;o__Bacteroidales;f__Bacteroidaceae;g__Prevotella;s__Prevotella copri	USA
SRR4435795_bin.18	94.26	1.41	d__Bacteria;p__Bacteroidota;c__Bacteroidia;o__Bacteroidales;f__Bacteroidaceae;g__Prevotella;s__Prevotella copri	USA
SRR4435801_bin.20	94.26	0.96	d__Bacteria;p__Bacteroidota;c__Bacteroidia;o__Bacteroidales;f__Bacteroidaceae;g__Prevotella;s__Prevotella copri	USA
SRR4444836_bin.13	93.74	2.53	d__Bacteria;p__Bacteroidota;c__Bacteroidia;o__Bacteroidales;f__Bacteroidaceae;g__Prevotella;s__Prevotella copri	USA
SRR4444859_bin.31	95.83	1.86	d__Bacteria;p__Bacteroidota;c__Bacteroidia;o__Bacteroidales;f__Bacteroidaceae;g__Prevotella;s__Prevotella copri	USA
SRR4451543_bin.53	92.61	1.17	d__Bacteria;p__Bacteroidota;c__Bacteroidia;o__Bacteroidales;f__Bacteroidaceae;g__Prevotella;s__Prevotella copri	USA
SRR5032269_bin.24	94.56	2.51	d__Bacteria;p__Bacteroidota;c__Bacteroidia;o__Bacteroidales;f__Bacteroidaceae;g__Prevotella;s__Prevotella copri	China
SRR5032270_bin.1	95.47	1.05	d__Bacteria;p__Bacteroidota;c__Bacteroidia;o__Bacteroidales;f__Bacteroidaceae;g__Prevotella;s__Prevotella copri	China
SRR5032299_bin.3	97.52	1.52	d__Bacteria;p__Bacteroidota;c__Bacteroidia;o__Bacteroidales;f__Bacteroidaceae;g__Prevotella;s__Prevotella copri	China
SRR5032320_bin.5	91.72	1.44	d__Bacteria;p__Bacteroidota;c__Bacteroidia;o__Bacteroidales;f__Bacteroidaceae;g__Prevotella;s__Prevotella copri	China
SRR5032328_bin.10	95.95	1.27	d__Bacteria;p__Bacteroidota;c__Bacteroidia;o__Bacteroidales;f__Bacteroidaceae;g__Prevotella;s__Prevotella copri	China
SRR5032333_bin.7	94.59	2.76	d__Bacteria;p__Bacteroidota;c__Bacteroidia;o__Bacteroidales;f__Bacteroidaceae;g__Prevotella;s__Prevotella copri	China
SRR5032340_bin.24	95.16	2.25	d__Bacteria;p__Bacteroidota;c__Bacteroidia;o__Bacteroidales;f__Bacteroidaceae;g__Prevotella;s__Prevotella copri	China
SRR5032342_bin.23	94.26	1.01	d__Bacteria;p__Bacteroidota;c__Bacteroidia;o__Bacteroidales;f__Bacteroidaceae;g__Prevotella;s__Prevotella copri	China
SRR5056748_bin.85	90.03	1.03	d__Bacteria;p__Bacteroidota;c__Bacteroidia;o__Bacteroidales;f__Bacteroidaceae;g__Prevotella;s__Prevotella copri	USA
SRR5056832_bin.22	95.03	1.37	d__Bacteria;p__Bacteroidota;c__Bacteroidia;o__Bacteroidales;f__Bacteroidaceae;g__Prevotella;s__Prevotella copri	USA
SRR5056890_bin.9	95.61	1.46	d__Bacteria;p__Bacteroidota;c__Bacteroidia;o__Bacteroidales;f__Bacteroidaceae;g__Prevotella;s__Prevotella copri	USA
SRR5056892_bin.62	95.47	1.69	d__Bacteria;p__Bacteroidota;c__Bacteroidia;o__Bacteroidales;f__Bacteroidaceae;g__Prevotella;s__Prevotella copri	USA
SRR5056915_bin.92	90.21	1.46	d__Bacteria;p__Bacteroidota;c__Bacteroidia;o__Bacteroidales;f__Bacteroidaceae;g__Prevotella;s__Prevotella copri	USA
SRR5057032_bin.7	92.57	0.75	d__Bacteria;p__Bacteroidota;c__Bacteroidia;o__Bacteroidales;f__Bacteroidaceae;g__Prevotella;s__Prevotella copri	USA
SRR5106283_bin.19	93.21	1.69	d__Bacteria;p__Bacteroidota;c__Bacteroidia;o__Bacteroidales;f__Bacteroidaceae;g__Prevotella;s__Prevotella copri	China
SRR5106293_bin.4	93.19	2.53	d__Bacteria;p__Bacteroidota;c__Bacteroidia;o__Bacteroidales;f__Bacteroidaceae;g__Prevotella;s__Prevotella copri	China
SRR5106308_bin.13	95.15	1.52	d__Bacteria;p__Bacteroidota;c__Bacteroidia;o__Bacteroidales;f__Bacteroidaceae;g__Prevotella;s__Prevotella copri	China
SRR5106312_bin.19	93.56	1.25	d__Bacteria;p__Bacteroidota;c__Bacteroidia;o__Bacteroidales;f__Bacteroidaceae;g__Prevotella;s__Prevotella copri	China
SRR5106484_bin.20	91.27	1.45	d__Bacteria;p__Bacteroidota;c__Bacteroidia;o__Bacteroidales;f__Bacteroidaceae;g__Prevotella;s__Prevotella copri	China
SRR5106498_bin.1	94.71	1.64	d__Bacteria;p__Bacteroidota;c__Bacteroidia;o__Bacteroidales;f__Bacteroidaceae;g__Prevotella;s__Prevotella copri	China
SRR5127393_bin.13	95.29	1.18	d__Bacteria;p__Bacteroidota;c__Bacteroidia;o__Bacteroidales;f__Bacteroidaceae;g__Prevotella;s__Prevotella copri	Netherlands
SRR5127401_bin.8	96.1	1.46	d__Bacteria;p__Bacteroidota;c__Bacteroidia;o__Bacteroidales;f__Bacteroidaceae;g__Prevotella;s__Prevotella copri	Netherlands
SRR5127405_bin.30	95.95	1.01	d__Bacteria;p__Bacteroidota;c__Bacteroidia;o__Bacteroidales;f__Bacteroidaceae;g__Prevotella;s__Prevotella copri	Netherlands
SRR5127409_bin.1	93.94	1.52	d__Bacteria;p__Bacteroidota;c__Bacteroidia;o__Bacteroidales;f__Bacteroidaceae;g__Prevotella;s__Prevotella copri	Netherlands
SRR5127417_bin.13	91.76	0.68	d__Bacteria;p__Bacteroidota;c__Bacteroidia;o__Bacteroidales;f__Bacteroidaceae;g__Prevotella;s__Prevotella copri	Netherlands
SRR5127434_bin.13	98.14	1.01	d__Bacteria;p__Bacteroidota;c__Bacteroidia;o__Bacteroidales;f__Bacteroidaceae;g__Prevotella;s__Prevotella copri	Netherlands
SRR5127451_bin.3	95.61	0.51	d__Bacteria;p__Bacteroidota;c__Bacteroidia;o__Bacteroidales;f__Bacteroidaceae;g__Prevotella;s__Prevotella copri	Netherlands
SRR5127492_bin.7	90.96	1.97	d__Bacteria;p__Bacteroidota;c__Bacteroidia;o__Bacteroidales;f__Bacteroidaceae;g__Prevotella;s__Prevotella copri	Netherlands
SRR5127493_bin.6	95.95	0.84	d__Bacteria;p__Bacteroidota;c__Bacteroidia;o__Bacteroidales;f__Bacteroidaceae;g__Prevotella;s__Prevotella copri	Netherlands
SRR5127506_bin.17	95.98	1.18	d__Bacteria;p__Bacteroidota;c__Bacteroidia;o__Bacteroidales;f__Bacteroidaceae;g__Prevotella;s__Prevotella copri	Netherlands
SRR5127527_bin.28	97.13	1.8	d__Bacteria;p__Bacteroidota;c__Bacteroidia;o__Bacteroidales;f__Bacteroidaceae;g__Prevotella;s__Prevotella copri	Netherlands
SRR5127535_bin.10	94.4	1.86	d__Bacteria;p__Bacteroidota;c__Bacteroidia;o__Bacteroidales;f__Bacteroidaceae;g__Prevotella;s__Prevotella copri	Netherlands
SRR5127549_bin.18	92.74	1.35	d__Bacteria;p__Bacteroidota;c__Bacteroidia;o__Bacteroidales;f__Bacteroidaceae;g__Prevotella;s__Prevotella copri	Netherlands
SRR5127555_bin.15	96.28	0.84	d__Bacteria;p__Bacteroidota;c__Bacteroidia;o__Bacteroidales;f__Bacteroidaceae;g__Prevotella;s__Prevotella copri	Netherlands
SRR5127565_bin.11	95.83	2.7	d__Bacteria;p__Bacteroidota;c__Bacteroidia;o__Bacteroidales;f__Bacteroidaceae;g__Prevotella;s__Prevotella copri	Netherlands
SRR5127579_bin.5	93.05	1.18	d__Bacteria;p__Bacteroidota;c__Bacteroidia;o__Bacteroidales;f__Bacteroidaceae;g__Prevotella;s__Prevotella copri	Netherlands
SRR5127583_bin.1	93.61	1.18	d__Bacteria;p__Bacteroidota;c__Bacteroidia;o__Bacteroidales;f__Bacteroidaceae;g__Prevotella;s__Prevotella copri	Netherlands
SRR5127584_bin.5	91.55	0.84	d__Bacteria;p__Bacteroidota;c__Bacteroidia;o__Bacteroidales;f__Bacteroidaceae;g__Prevotella;s__Prevotella copri	Netherlands
SRR5127600_bin.1	97.28	1.41	d__Bacteria;p__Bacteroidota;c__Bacteroidia;o__Bacteroidales;f__Bacteroidaceae;g__Prevotella;s__Prevotella copri	Netherlands
SRR5127635_bin.23	97.8	1.52	d__Bacteria;p__Bacteroidota;c__Bacteroidia;o__Bacteroidales;f__Bacteroidaceae;g__Prevotella;s__Prevotella copri	Netherlands
SRR5127650_bin.7	95.78	0.68	d__Bacteria;p__Bacteroidota;c__Bacteroidia;o__Bacteroidales;f__Bacteroidaceae;g__Prevotella;s__Prevotella copri	Netherlands
SRR5127659_bin.9	97.13	2.53	d__Bacteria;p__Bacteroidota;c__Bacteroidia;o__Bacteroidales;f__Bacteroidaceae;g__Prevotella;s__Prevotella copri	Netherlands
SRR5127665_bin.12	93.44	1.14	d__Bacteria;p__Bacteroidota;c__Bacteroidia;o__Bacteroidales;f__Bacteroidaceae;g__Prevotella;s__Prevotella copri	Netherlands
SRR5127671_bin.12	96.83	0.84	d__Bacteria;p__Bacteroidota;c__Bacteroidia;o__Bacteroidales;f__Bacteroidaceae;g__Prevotella;s__Prevotella copri	Netherlands
SRR5127684_bin.29	95.63	0.84	d__Bacteria;p__Bacteroidota;c__Bacteroidia;o__Bacteroidales;f__Bacteroidaceae;g__Prevotella;s__Prevotella copri	Netherlands
SRR5127691_bin.27	94.95	1.01	d__Bacteria;p__Bacteroidota;c__Bacteroidia;o__Bacteroidales;f__Bacteroidaceae;g__Prevotella;s__Prevotella copri	Netherlands
SRR5127780_bin.24	96.82	2.03	d__Bacteria;p__Bacteroidota;c__Bacteroidia;o__Bacteroidales;f__Bacteroidaceae;g__Prevotella;s__Prevotella copri	Netherlands
SRR5127786_bin.11	90.37	1.46	d__Bacteria;p__Bacteroidota;c__Bacteroidia;o__Bacteroidales;f__Bacteroidaceae;g__Prevotella;s__Prevotella copri	Netherlands
SRR5127789_bin.6	95.57	0.59	d__Bacteria;p__Bacteroidota;c__Bacteroidia;o__Bacteroidales;f__Bacteroidaceae;g__Prevotella;s__Prevotella copri	Netherlands
SRR5127801_bin.20	92.74	1.75	d__Bacteria;p__Bacteroidota;c__Bacteroidia;o__Bacteroidales;f__Bacteroidaceae;g__Prevotella;s__Prevotella copri	Netherlands
SRR5127814_bin.19	92.49	0.84	d__Bacteria;p__Bacteroidota;c__Bacteroidia;o__Bacteroidales;f__Bacteroidaceae;g__Prevotella;s__Prevotella copri	Netherlands
SRR5127825_bin.31	92.23	2.25	d__Bacteria;p__Bacteroidota;c__Bacteroidia;o__Bacteroidales;f__Bacteroidaceae;g__Prevotella;s__Prevotella copri	Netherlands
SRR5127829_bin.13	93.92	0.74	d__Bacteria;p__Bacteroidota;c__Bacteroidia;o__Bacteroidales;f__Bacteroidaceae;g__Prevotella;s__Prevotella copri	Netherlands
SRR5127848_bin.10	94.59	1.01	d__Bacteria;p__Bacteroidota;c__Bacteroidia;o__Bacteroidales;f__Bacteroidaceae;g__Prevotella;s__Prevotella copri	Netherlands
SRR5275398_bin.3	91.11	1.3	d__Bacteria;p__Bacteroidota;c__Bacteroidia;o__Bacteroidales;f__Bacteroidaceae;g__Prevotella;s__Prevotella copri	USA
SRR5275412_bin.10	91.55	0.84	d__Bacteria;p__Bacteroidota;c__Bacteroidia;o__Bacteroidales;f__Bacteroidaceae;g__Prevotella;s__Prevotella copri	USA
SRR5275422_bin.8	92.29	1.13	d__Bacteria;p__Bacteroidota;c__Bacteroidia;o__Bacteroidales;f__Bacteroidaceae;g__Prevotella;s__Prevotella copri	USA
SRR5275424_bin.6	98.31	1.35	d__Bacteria;p__Bacteroidota;c__Bacteroidia;o__Bacteroidales;f__Bacteroidaceae;g__Prevotella;s__Prevotella copri	USA
SRR5275426_bin.9	94.59	1.18	d__Bacteria;p__Bacteroidota;c__Bacteroidia;o__Bacteroidales;f__Bacteroidaceae;g__Prevotella;s__Prevotella copri	USA
SRR5275455_bin.42	97.58	2.53	d__Bacteria;p__Bacteroidota;c__Bacteroidia;o__Bacteroidales;f__Bacteroidaceae;g__Prevotella;s__Prevotella copri	USA
SRR5279240_bin.11	97.97	1.3	d__Bacteria;p__Bacteroidota;c__Bacteroidia;o__Bacteroidales;f__Bacteroidaceae;g__Prevotella;s__Prevotella copri	China
SRR5279246_bin.21	95.27	0.51	d__Bacteria;p__Bacteroidota;c__Bacteroidia;o__Bacteroidales;f__Bacteroidaceae;g__Prevotella;s__Prevotella copri	China
SRR5279248_bin.26	90.2	1.1	d__Bacteria;p__Bacteroidota;c__Bacteroidia;o__Bacteroidales;f__Bacteroidaceae;g__Prevotella;s__Prevotella copri	China
SRR5279249_bin.17	95.13	1.05	d__Bacteria;p__Bacteroidota;c__Bacteroidia;o__Bacteroidales;f__Bacteroidaceae;g__Prevotella;s__Prevotella copri	China
SRR5279254_bin.8	97.64	1.35	d__Bacteria;p__Bacteroidota;c__Bacteroidia;o__Bacteroidales;f__Bacteroidaceae;g__Prevotella;s__Prevotella copri	China
SRR5279266_bin.14	95.53	1.01	d__Bacteria;p__Bacteroidota;c__Bacteroidia;o__Bacteroidales;f__Bacteroidaceae;g__Prevotella;s__Prevotella copri	China
SRR5279279_bin.13	97.3	1.46	d__Bacteria;p__Bacteroidota;c__Bacteroidia;o__Bacteroidales;f__Bacteroidaceae;g__Prevotella;s__Prevotella copri	China
SRR5279290_bin.32	96.58	2.51	d__Bacteria;p__Bacteroidota;c__Bacteroidia;o__Bacteroidales;f__Bacteroidaceae;g__Prevotella;s__Prevotella copri	China
SRR5279294_bin.33	93.24	1.01	d__Bacteria;p__Bacteroidota;c__Bacteroidia;o__Bacteroidales;f__Bacteroidaceae;g__Prevotella;s__Prevotella copri	China
SRR5279305_bin.32	93.94	0.68	d__Bacteria;p__Bacteroidota;c__Bacteroidia;o__Bacteroidales;f__Bacteroidaceae;g__Prevotella;s__Prevotella copri	China
SRR5279306_bin.2	96.57	2.2	d__Bacteria;p__Bacteroidota;c__Bacteroidia;o__Bacteroidales;f__Bacteroidaceae;g__Prevotella;s__Prevotella copri	China
SRR5279311_bin.2	97.3	2.2	d__Bacteria;p__Bacteroidota;c__Bacteroidia;o__Bacteroidales;f__Bacteroidaceae;g__Prevotella;s__Prevotella copri	China
SRR5558025_bin.8	91.89	2.21	d__Bacteria;p__Bacteroidota;c__Bacteroidia;o__Bacteroidales;f__Bacteroidaceae;g__Prevotella;s__Prevotella copri	Spain
SRR5558027_bin.6	91.55	2.03	d__Bacteria;p__Bacteroidota;c__Bacteroidia;o__Bacteroidales;f__Bacteroidaceae;g__Prevotella;s__Prevotella copri	Spain
SRR5558029_bin.6	91.55	2.2	d__Bacteria;p__Bacteroidota;c__Bacteroidia;o__Bacteroidales;f__Bacteroidaceae;g__Prevotella;s__Prevotella copri	Spain
SRR5558116_bin.11	95.61	1.69	d__Bacteria;p__Bacteroidota;c__Bacteroidia;o__Bacteroidales;f__Bacteroidaceae;g__Prevotella;s__Prevotella copri	Spain
SRR5558118_bin.5	98.99	1.86	d__Bacteria;p__Bacteroidota;c__Bacteroidia;o__Bacteroidales;f__Bacteroidaceae;g__Prevotella;s__Prevotella copri	Spain
SRR5558124_bin.8	96.45	1.86	d__Bacteria;p__Bacteroidota;c__Bacteroidia;o__Bacteroidales;f__Bacteroidaceae;g__Prevotella;s__Prevotella copri	Spain
SRR5558134_bin.22	93.92	1.52	d__Bacteria;p__Bacteroidota;c__Bacteroidia;o__Bacteroidales;f__Bacteroidaceae;g__Prevotella;s__Prevotella copri	Spain
SRR5558136_bin.14	93.95	2.53	d__Bacteria;p__Bacteroidota;c__Bacteroidia;o__Bacteroidales;f__Bacteroidaceae;g__Prevotella;s__Prevotella copri	Spain
SRR5558137_bin.12	98.99	2.53	d__Bacteria;p__Bacteroidota;c__Bacteroidia;o__Bacteroidales;f__Bacteroidaceae;g__Prevotella;s__Prevotella copri	Spain
SRR5558138_bin.3	96.79	1.18	d__Bacteria;p__Bacteroidota;c__Bacteroidia;o__Bacteroidales;f__Bacteroidaceae;g__Prevotella;s__Prevotella copri	Spain
SRR5558139_bin.12	98.65	1.35	d__Bacteria;p__Bacteroidota;c__Bacteroidia;o__Bacteroidales;f__Bacteroidaceae;g__Prevotella;s__Prevotella copri	Spain
SRR5558140_bin.14	98.87	1.86	d__Bacteria;p__Bacteroidota;c__Bacteroidia;o__Bacteroidales;f__Bacteroidaceae;g__Prevotella;s__Prevotella copri	Spain
SRR5558141_bin.23	98.65	1.35	d__Bacteria;p__Bacteroidota;c__Bacteroidia;o__Bacteroidales;f__Bacteroidaceae;g__Prevotella;s__Prevotella copri	Spain
SRR5558148_bin.2	98.65	1.69	d__Bacteria;p__Bacteroidota;c__Bacteroidia;o__Bacteroidales;f__Bacteroidaceae;g__Prevotella;s__Prevotella copri	Spain
SRR5558149_bin.13	98.31	2.2	d__Bacteria;p__Bacteroidota;c__Bacteroidia;o__Bacteroidales;f__Bacteroidaceae;g__Prevotella;s__Prevotella copri	Spain
SRR5558151_bin.15	98.31	2.2	d__Bacteria;p__Bacteroidota;c__Bacteroidia;o__Bacteroidales;f__Bacteroidaceae;g__Prevotella;s__Prevotella copri	Spain
SRR5558152_bin.6	97.3	2.87	d__Bacteria;p__Bacteroidota;c__Bacteroidia;o__Bacteroidales;f__Bacteroidaceae;g__Prevotella;s__Prevotella copri	Spain
SRR5558153_bin.20	97.3	3.55	d__Bacteria;p__Bacteroidota;c__Bacteroidia;o__Bacteroidales;f__Bacteroidaceae;g__Prevotella;s__Prevotella copri	Spain
SRR5558249_bin.23	97.69	1.35	d__Bacteria;p__Bacteroidota;c__Bacteroidia;o__Bacteroidales;f__Bacteroidaceae;g__Prevotella;s__Prevotella copri	Spain
SRR5558250_bin.11	98.54	1.86	d__Bacteria;p__Bacteroidota;c__Bacteroidia;o__Bacteroidales;f__Bacteroidaceae;g__Prevotella;s__Prevotella copri	Spain
SRR5558251_bin.18	98.65	1.6	d__Bacteria;p__Bacteroidota;c__Bacteroidia;o__Bacteroidales;f__Bacteroidaceae;g__Prevotella;s__Prevotella copri	Spain
SRR5558253_bin.1	98.65	1.35	d__Bacteria;p__Bacteroidota;c__Bacteroidia;o__Bacteroidales;f__Bacteroidaceae;g__Prevotella;s__Prevotella copri	Spain
SRR5558254_bin.9	98.65	2.87	d__Bacteria;p__Bacteroidota;c__Bacteroidia;o__Bacteroidales;f__Bacteroidaceae;g__Prevotella;s__Prevotella copri	Spain
SRR5558273_bin.5	97.3	3.72	d__Bacteria;p__Bacteroidota;c__Bacteroidia;o__Bacteroidales;f__Bacteroidaceae;g__Prevotella;s__Prevotella copri	Spain
SRR5558276_bin.3	95.61	3.55	d__Bacteria;p__Bacteroidota;c__Bacteroidia;o__Bacteroidales;f__Bacteroidaceae;g__Prevotella;s__Prevotella copri	Spain
SRR5558305_bin.34	90.03	0.51	d__Bacteria;p__Bacteroidota;c__Bacteroidia;o__Bacteroidales;f__Bacteroidaceae;g__Prevotella;s__Prevotella copri	Spain
SRR5558336_bin.8	97.97	1.86	d__Bacteria;p__Bacteroidota;c__Bacteroidia;o__Bacteroidales;f__Bacteroidaceae;g__Prevotella;s__Prevotella copri	Spain
SRR5558338_bin.6	99.32	2.11	d__Bacteria;p__Bacteroidota;c__Bacteroidia;o__Bacteroidales;f__Bacteroidaceae;g__Prevotella;s__Prevotella copri	Spain
SRR5558341_bin.5	90.2	1.69	d__Bacteria;p__Bacteroidota;c__Bacteroidia;o__Bacteroidales;f__Bacteroidaceae;g__Prevotella;s__Prevotella copri	Spain
SRR5558344_bin.6	92.4	2.2	d__Bacteria;p__Bacteroidota;c__Bacteroidia;o__Bacteroidales;f__Bacteroidaceae;g__Prevotella;s__Prevotella copri	Spain
SRR5558389_bin.3	96.11	0.84	d__Bacteria;p__Bacteroidota;c__Bacteroidia;o__Bacteroidales;f__Bacteroidaceae;g__Prevotella;s__Prevotella copri	Spain
SRR5558390_bin.14	97.64	1.27	d__Bacteria;p__Bacteroidota;c__Bacteroidia;o__Bacteroidales;f__Bacteroidaceae;g__Prevotella;s__Prevotella copri	Spain
SRR5558391_bin.23	96.28	0.68	d__Bacteria;p__Bacteroidota;c__Bacteroidia;o__Bacteroidales;f__Bacteroidaceae;g__Prevotella;s__Prevotella copri	Spain
SRR5558392_bin.10	90.54	1.18	d__Bacteria;p__Bacteroidota;c__Bacteroidia;o__Bacteroidales;f__Bacteroidaceae;g__Prevotella;s__Prevotella copri	Spain
SRR5579981_bin.2	96.11	1.35	d__Bacteria;p__Bacteroidota;c__Bacteroidia;o__Bacteroidales;f__Bacteroidaceae;g__Prevotella;s__Prevotella copri	Spain
SRR5579982_bin.13	94.62	1.35	d__Bacteria;p__Bacteroidota;c__Bacteroidia;o__Bacteroidales;f__Bacteroidaceae;g__Prevotella;s__Prevotella copri	Spain
SRR5579984_bin.24	94.48	1.56	d__Bacteria;p__Bacteroidota;c__Bacteroidia;o__Bacteroidales;f__Bacteroidaceae;g__Prevotella;s__Prevotella copri	Spain
SRR5579986_bin.7	93.25	0.84	d__Bacteria;p__Bacteroidota;c__Bacteroidia;o__Bacteroidales;f__Bacteroidaceae;g__Prevotella;s__Prevotella copri	Spain
SRR5580027_bin.14	96.98	1.86	d__Bacteria;p__Bacteroidota;c__Bacteroidia;o__Bacteroidales;f__Bacteroidaceae;g__Prevotella;s__Prevotella copri	Spain
SRR5580029_bin.9	95.27	2.53	d__Bacteria;p__Bacteroidota;c__Bacteroidia;o__Bacteroidales;f__Bacteroidaceae;g__Prevotella;s__Prevotella copri	Spain
SRR5580030_bin.8	96.62	0.57	d__Bacteria;p__Bacteroidota;c__Bacteroidia;o__Bacteroidales;f__Bacteroidaceae;g__Prevotella;s__Prevotella copri	Spain
SRR5580031_bin.8	97.86	1.52	d__Bacteria;p__Bacteroidota;c__Bacteroidia;o__Bacteroidales;f__Bacteroidaceae;g__Prevotella;s__Prevotella copri	Spain
SRR5580032_bin.16	98.31	0.68	d__Bacteria;p__Bacteroidota;c__Bacteroidia;o__Bacteroidales;f__Bacteroidaceae;g__Prevotella;s__Prevotella copri	Spain
SRR5580034_bin.1	90.43	0.68	d__Bacteria;p__Bacteroidota;c__Bacteroidia;o__Bacteroidales;f__Bacteroidaceae;g__Prevotella;s__Prevotella copri	Spain
SRR5580035_bin.49	92.91	0.51	d__Bacteria;p__Bacteroidota;c__Bacteroidia;o__Bacteroidales;f__Bacteroidaceae;g__Prevotella;s__Prevotella copri	Spain
SRR5580036_bin.1	98.65	0.68	d__Bacteria;p__Bacteroidota;c__Bacteroidia;o__Bacteroidales;f__Bacteroidaceae;g__Prevotella;s__Prevotella copri	Spain
SRR5580052_bin.5	93.39	4.76	d__Bacteria;p__Bacteroidota;c__Bacteroidia;o__Bacteroidales;f__Bacteroidaceae;g__Prevotella;s__Prevotella copri	Spain
SRR5580125_bin.6	97.56	1.83	d__Bacteria;p__Bacteroidota;c__Bacteroidia;o__Bacteroidales;f__Bacteroidaceae;g__Prevotella;s__Prevotella copri	Spain
SRR5580126_bin.3	90.37	0.39	d__Bacteria;p__Bacteroidota;c__Bacteroidia;o__Bacteroidales;f__Bacteroidaceae;g__Prevotella;s__Prevotella copri	Spain
SRR585749_bin.13	96.45	1.13	d__Bacteria;p__Bacteroidota;c__Bacteroidia;o__Bacteroidales;f__Bacteroidaceae;g__Prevotella;s__Prevotella copri	Sweden
SRR585750_bin.5	91.88	1.35	d__Bacteria;p__Bacteroidota;c__Bacteroidia;o__Bacteroidales;f__Bacteroidaceae;g__Prevotella;s__Prevotella copri	Sweden
SRR5963185_bin.12	96.62	1.63	d__Bacteria;p__Bacteroidota;c__Bacteroidia;o__Bacteroidales;f__Bacteroidaceae;g__Prevotella;s__Prevotella copri	USA
SRR6028178_bin.8	92.27	2.03	d__Bacteria;p__Bacteroidota;c__Bacteroidia;o__Bacteroidales;f__Bacteroidaceae;g__Prevotella;s__Prevotella copri	USA
SRR6028179_bin.4	92.48	0.84	d__Bacteria;p__Bacteroidota;c__Bacteroidia;o__Bacteroidales;f__Bacteroidaceae;g__Prevotella;s__Prevotella copri	USA
SRR6028182_bin.5	92.25	1.18	d__Bacteria;p__Bacteroidota;c__Bacteroidia;o__Bacteroidales;f__Bacteroidaceae;g__Prevotella;s__Prevotella copri	USA
SRR6028192_bin.15	95.44	1.97	d__Bacteria;p__Bacteroidota;c__Bacteroidia;o__Bacteroidales;f__Bacteroidaceae;g__Prevotella;s__Prevotella copri	USA
SRR6028199_bin.1	94.43	0.62	d__Bacteria;p__Bacteroidota;c__Bacteroidia;o__Bacteroidales;f__Bacteroidaceae;g__Prevotella;s__Prevotella copri	USA
SRR6028256_bin.8	97.64	1.59	d__Bacteria;p__Bacteroidota;c__Bacteroidia;o__Bacteroidales;f__Bacteroidaceae;g__Prevotella;s__Prevotella copri	USA
SRR6028257_bin.7	96.62	1.69	d__Bacteria;p__Bacteroidota;c__Bacteroidia;o__Bacteroidales;f__Bacteroidaceae;g__Prevotella;s__Prevotella copri	USA
SRR6028270_bin.3	95.72	1.01	d__Bacteria;p__Bacteroidota;c__Bacteroidia;o__Bacteroidales;f__Bacteroidaceae;g__Prevotella;s__Prevotella copri	USA
SRR6028271_bin.2	92.91	1.18	d__Bacteria;p__Bacteroidota;c__Bacteroidia;o__Bacteroidales;f__Bacteroidaceae;g__Prevotella;s__Prevotella copri	USA
SRR6028280_bin.5	95.16	1.18	d__Bacteria;p__Bacteroidota;c__Bacteroidia;o__Bacteroidales;f__Bacteroidaceae;g__Prevotella;s__Prevotella copri	USA
SRR6028285_bin.12	96.81	1.01	d__Bacteria;p__Bacteroidota;c__Bacteroidia;o__Bacteroidales;f__Bacteroidaceae;g__Prevotella;s__Prevotella copri	USA
SRR6028304_bin.4	97.13	1.76	d__Bacteria;p__Bacteroidota;c__Bacteroidia;o__Bacteroidales;f__Bacteroidaceae;g__Prevotella;s__Prevotella copri	USA
SRR6028305_bin.17	98.65	1.01	d__Bacteria;p__Bacteroidota;c__Bacteroidia;o__Bacteroidales;f__Bacteroidaceae;g__Prevotella;s__Prevotella copri	USA
SRR6028308_bin.10	96.51	1.65	d__Bacteria;p__Bacteroidota;c__Bacteroidia;o__Bacteroidales;f__Bacteroidaceae;g__Prevotella;s__Prevotella copri	USA
SRR6028327_bin.11	91.7	2.6	d__Bacteria;p__Bacteroidota;c__Bacteroidia;o__Bacteroidales;f__Bacteroidaceae;g__Prevotella;s__Prevotella copri	USA
SRR6028331_bin.6	94.18	1.18	d__Bacteria;p__Bacteroidota;c__Bacteroidia;o__Bacteroidales;f__Bacteroidaceae;g__Prevotella;s__Prevotella copri	USA
SRR6028338_bin.10	92.23	0.51	d__Bacteria;p__Bacteroidota;c__Bacteroidia;o__Bacteroidales;f__Bacteroidaceae;g__Prevotella;s__Prevotella copri	USA
SRR6028370_bin.6	98.31	1.18	d__Bacteria;p__Bacteroidota;c__Bacteroidia;o__Bacteroidales;f__Bacteroidaceae;g__Prevotella;s__Prevotella copri	USA
SRR6028415_bin.1	98.1	1.55	d__Bacteria;p__Bacteroidota;c__Bacteroidia;o__Bacteroidales;f__Bacteroidaceae;g__Prevotella;s__Prevotella copri	USA
SRR6028416_bin.7	95.83	0.62	d__Bacteria;p__Bacteroidota;c__Bacteroidia;o__Bacteroidales;f__Bacteroidaceae;g__Prevotella;s__Prevotella copri	USA
SRR6028461_bin.8	94.26	1.01	d__Bacteria;p__Bacteroidota;c__Bacteroidia;o__Bacteroidales;f__Bacteroidaceae;g__Prevotella;s__Prevotella copri	USA
SRR6028468_bin.14	92.57	0.68	d__Bacteria;p__Bacteroidota;c__Bacteroidia;o__Bacteroidales;f__Bacteroidaceae;g__Prevotella;s__Prevotella copri	USA
SRR6028473_bin.5	98.65	1.18	d__Bacteria;p__Bacteroidota;c__Bacteroidia;o__Bacteroidales;f__Bacteroidaceae;g__Prevotella;s__Prevotella copri	USA
SRR6028507_bin.16	95.76	2.08	d__Bacteria;p__Bacteroidota;c__Bacteroidia;o__Bacteroidales;f__Bacteroidaceae;g__Prevotella;s__Prevotella copri	USA
SRR6028580_bin.10	96.3	1.13	d__Bacteria;p__Bacteroidota;c__Bacteroidia;o__Bacteroidales;f__Bacteroidaceae;g__Prevotella;s__Prevotella copri	USA
SRR6028638_bin.3	90.61	1.01	d__Bacteria;p__Bacteroidota;c__Bacteroidia;o__Bacteroidales;f__Bacteroidaceae;g__Prevotella;s__Prevotella copri	USA
SRR6054440_bin.1	94.54	0.96	d__Bacteria;p__Bacteroidota;c__Bacteroidia;o__Bacteroidales;f__Bacteroidaceae;g__Prevotella;s__Prevotella copri	USA
SRR6054441_bin.6	94.11	1.13	d__Bacteria;p__Bacteroidota;c__Bacteroidia;o__Bacteroidales;f__Bacteroidaceae;g__Prevotella;s__Prevotella copri	USA
SRR6054495_bin.5	97.77	4.39	d__Bacteria;p__Bacteroidota;c__Bacteroidia;o__Bacteroidales;f__Bacteroidaceae;g__Prevotella;s__Prevotella copri	USA
SRR769516_bin.23	93.08	0.9	d__Bacteria;p__Bacteroidota;c__Bacteroidia;o__Bacteroidales;f__Bacteroidaceae;g__Prevotella;s__Prevotella copri	USA
SRR769527_bin.49	98.48	2.73	d__Bacteria;p__Bacteroidota;c__Bacteroidia;o__Bacteroidales;f__Bacteroidaceae;g__Prevotella;s__Prevotella copri	USA
ERR1297750_bin.5	92.12	4.84	d__Bacteria;p__Bacteroidota;c__Bacteroidia;o__Bacteroidales;f__Bacteroidaceae;g__Prevotella;s__Prevotella copri_A	Netherlands
ERR1297791_bin.4	94.96	2.79	d__Bacteria;p__Bacteroidota;c__Bacteroidia;o__Bacteroidales;f__Bacteroidaceae;g__Prevotella;s__Prevotella copri_A	Netherlands
ERR321408_bin.26	93.79	2.87	d__Bacteria;p__Bacteroidota;c__Bacteroidia;o__Bacteroidales;f__Bacteroidaceae;g__Prevotella;s__Prevotella copri_A	Denmark
ERR1913040_bin.4	94.91	2.48	d__Bacteria;p__Bacteroidota;c__Bacteroidia;o__Bacteroidales;f__Bacteroidaceae;g__Prevotella;s__Prevotella copri_A	Germany
ERR1913041_bin.4	96.28	1.69	d__Bacteria;p__Bacteroidota;c__Bacteroidia;o__Bacteroidales;f__Bacteroidaceae;g__Prevotella;s__Prevotella copri_A	Germany
ERR1913043_bin.2	98.31	1.8	d__Bacteria;p__Bacteroidota;c__Bacteroidia;o__Bacteroidales;f__Bacteroidaceae;g__Prevotella;s__Prevotella copri_A	Germany
ERR525995_bin.32	92.82	4.73	d__Bacteria;p__Bacteroidota;c__Bacteroidia;o__Bacteroidales;f__Bacteroidaceae;g__Prevotella;s__Prevotella copri_A	Denmark
SRR1196589_bin.12	93.41	1.41	d__Bacteria;p__Bacteroidota;c__Bacteroidia;o__Bacteroidales;f__Bacteroidaceae;g__Prevotella;s__Prevotella copri_A	USA
SRR1196605_bin.18	95.6	2.88	d__Bacteria;p__Bacteroidota;c__Bacteroidia;o__Bacteroidales;f__Bacteroidaceae;g__Prevotella;s__Prevotella copri_A	USA
SRR1196633_bin.4	91.37	1.78	d__Bacteria;p__Bacteroidota;c__Bacteroidia;o__Bacteroidales;f__Bacteroidaceae;g__Prevotella;s__Prevotella copri_A	USA
SRR1196652_bin.6	94.21	1.6	d__Bacteria;p__Bacteroidota;c__Bacteroidia;o__Bacteroidales;f__Bacteroidaceae;g__Prevotella;s__Prevotella copri_A	USA
SRR1197016_bin.17	92.66	2.87	d__Bacteria;p__Bacteroidota;c__Bacteroidia;o__Bacteroidales;f__Bacteroidaceae;g__Prevotella;s__Prevotella copri_A	USA
SRR1197031_bin.2	91.64	0.68	d__Bacteria;p__Bacteroidota;c__Bacteroidia;o__Bacteroidales;f__Bacteroidaceae;g__Prevotella;s__Prevotella copri_A	USA
SRR1197634_bin.16	91.98	0.51	d__Bacteria;p__Bacteroidota;c__Bacteroidia;o__Bacteroidales;f__Bacteroidaceae;g__Prevotella;s__Prevotella copri_A	USA
SRR1197774_bin.23	90.65	2.06	d__Bacteria;p__Bacteroidota;c__Bacteroidia;o__Bacteroidales;f__Bacteroidaceae;g__Prevotella;s__Prevotella copri_A	USA
SRR1201429_bin.5	92.67	1.75	d__Bacteria;p__Bacteroidota;c__Bacteroidia;o__Bacteroidales;f__Bacteroidaceae;g__Prevotella;s__Prevotella copri_A	USA
SRR1201478_bin.3	90.47	1.52	d__Bacteria;p__Bacteroidota;c__Bacteroidia;o__Bacteroidales;f__Bacteroidaceae;g__Prevotella;s__Prevotella copri_A	USA
SRR1438037_bin.4	92.83	2.83	d__Bacteria;p__Bacteroidota;c__Bacteroidia;o__Bacteroidales;f__Bacteroidaceae;g__Prevotella;s__Prevotella copri_A	USA
SRR1449381_bin.5	90.68	1.25	d__Bacteria;p__Bacteroidota;c__Bacteroidia;o__Bacteroidales;f__Bacteroidaceae;g__Prevotella;s__Prevotella copri_A	USA
SRR1449613_bin.1	94.34	3.12	d__Bacteria;p__Bacteroidota;c__Bacteroidia;o__Bacteroidales;f__Bacteroidaceae;g__Prevotella;s__Prevotella copri_A	USA
SRR1461900_bin.5	91.12	2.63	d__Bacteria;p__Bacteroidota;c__Bacteroidia;o__Bacteroidales;f__Bacteroidaceae;g__Prevotella;s__Prevotella copri_A	USA
SRR1461929_bin.1	90.24	3.31	d__Bacteria;p__Bacteroidota;c__Bacteroidia;o__Bacteroidales;f__Bacteroidaceae;g__Prevotella;s__Prevotella copri_A	USA
SRR1490864_bin.2	93.05	3.75	d__Bacteria;p__Bacteroidota;c__Bacteroidia;o__Bacteroidales;f__Bacteroidaceae;g__Prevotella;s__Prevotella copri_A	USA
SRR1491102_bin.2	91.72	2.11	d__Bacteria;p__Bacteroidota;c__Bacteroidia;o__Bacteroidales;f__Bacteroidaceae;g__Prevotella;s__Prevotella copri_A	USA
SRR1491748_bin.6	90.67	4.22	d__Bacteria;p__Bacteroidota;c__Bacteroidia;o__Bacteroidales;f__Bacteroidaceae;g__Prevotella;s__Prevotella copri_A	USA
SRR1492298_bin.2	90.85	1.82	d__Bacteria;p__Bacteroidota;c__Bacteroidia;o__Bacteroidales;f__Bacteroidaceae;g__Prevotella;s__Prevotella copri_A	USA
SRR5058923_bin.3	96.18	2.77	d__Bacteria;p__Bacteroidota;c__Bacteroidia;o__Bacteroidales;f__Bacteroidaceae;g__Prevotella;s__Prevotella copri_A	USA
SRR5106303_bin.12	92.76	0.84	d__Bacteria;p__Bacteroidota;c__Bacteroidia;o__Bacteroidales;f__Bacteroidaceae;g__Prevotella;s__Prevotella copri_A	China
SRR5279262_bin.5	95.78	1.52	d__Bacteria;p__Bacteroidota;c__Bacteroidia;o__Bacteroidales;f__Bacteroidaceae;g__Prevotella;s__Prevotella copri_A	China
SRR585761_bin.2	95.61	1.24	d__Bacteria;p__Bacteroidota;c__Bacteroidia;o__Bacteroidales;f__Bacteroidaceae;g__Prevotella;s__Prevotella copri_A	Sweden
[truncated: 3,393 more rows]

## Sheet: Table S4 - relabun prev
Table S4. Relative abundance and prevalence of Prevotella species in the human gut
[truncated: 87 more rows]

## Sheet: Table S5 - copri vs stercorea %
Table S5. Relative abundance of Prevotella copri, Prevotella stercorea and closely related species in the human gut
[truncated: 19 more rows]

[truncated: 4 more sheets: Table S6 - KO count, Table S7 - cazy count, Table S8 - permanova, Table S9 - glm]
